# Supplementary material for: Machine-learning-based quantitative estimation of soil organic carbon content by VIS/NIR spectroscopy
Source: PeerJ. 2018 Oct 17;6:e5714. doi: 10.7717/peerj.5714 (PMC6195798; doi:10.7717/peerj.5714)
Supplement: Supplemental Information 1 [file peerj-06-5714-s001.xlsx]

## Sheet: 汇总结果
band	W1	W10	W100	W101	W102	W103	W104	W105	W106	W107	W108	W109	W11	W110	W111	W112	W113	W114	W115	W116	W117	W118	W119	W12	W120	W121	W122	W123	W124	W125	W126	W127	W128	W129	W13	W130	W131	W132	W133	W134	W135	W136	W137	W138	W139	W14	W140	W141	W142
350	0.565144	0.419563	0.612385	0.516824	0.33503	0.307377	0.262517	0.307945	0.259521	0.339215	0.241218	0.325186	0.315263	0.30229	0.27515	0.296397	0.263377	0.330639	0.39711	0.390816	0.474273	0.46217	0.615917	0.310948	0.308406	0.240205	0.336659	0.295153	0.234847	0.313732	0.346342	0.24328	0.261693	0.24491	0.392311	0.24053	0.23361	0.239327	0.27564	0.303725	0.256397	0.212552	0.179255	0.216372	0.232342	0.351873	0.249476	0.270451	0.242182
351	0.557028	0.418605	0.623678	0.510063	0.337506	0.306344	0.275179	0.298748	0.252328	0.335055	0.236982	0.323196	0.317649	0.294174	0.271451	0.292955	0.268003	0.330276	0.398145	0.381543	0.476887	0.455242	0.609088	0.302376	0.303031	0.243676	0.324331	0.294893	0.221649	0.323509	0.329164	0.247181	0.256373	0.248537	0.395922	0.237701	0.233407	0.240391	0.261653	0.300527	0.246357	0.213367	0.177705	0.204802	0.230808	0.347662	0.251611	0.271385	0.239004
352	0.561111	0.419994	0.624841	0.508035	0.342168	0.309615	0.274147	0.30023	0.254279	0.338852	0.241987	0.319976	0.313816	0.301121	0.266157	0.291206	0.268316	0.330494	0.39612	0.379722	0.477415	0.46138	0.612874	0.302164	0.307798	0.250926	0.315501	0.29627	0.215491	0.325827	0.325433	0.246327	0.257732	0.252095	0.396059	0.239494	0.233545	0.239671	0.265085	0.296451	0.245594	0.217625	0.183002	0.204881	0.226175	0.348841	0.248211	0.274094	0.234351
353	0.567203	0.4211	0.620596	0.50949	0.342493	0.309786	0.267634	0.301725	0.259705	0.341251	0.243482	0.320899	0.304911	0.304823	0.263673	0.287147	0.264272	0.324725	0.397099	0.381845	0.475148	0.466262	0.615373	0.303302	0.309763	0.24981	0.314508	0.292374	0.217328	0.322674	0.331257	0.24109	0.261575	0.251085	0.393792	0.241468	0.231554	0.23911	0.269655	0.291529	0.250471	0.217279	0.184746	0.212205	0.223913	0.350742	0.242858	0.270652	0.229424
354	0.562177	0.418559	0.61942	0.510729	0.336498	0.305034	0.268012	0.292823	0.260394	0.334476	0.233403	0.327297	0.295464	0.290308	0.265012	0.278377	0.258877	0.311328	0.403745	0.380104	0.470534	0.456595	0.606637	0.297751	0.297257	0.236292	0.318147	0.281806	0.219676	0.319887	0.332668	0.238379	0.26174	0.245937	0.393259	0.23895	0.226891	0.23919	0.25737	0.285415	0.252527	0.209986	0.176221	0.215432	0.227896	0.349067	0.2396	0.260207	0.226762
355	0.560121	0.417433	0.617454	0.511003	0.333365	0.306644	0.266243	0.292337	0.25839	0.331396	0.240974	0.325708	0.299521	0.289078	0.261132	0.278228	0.253917	0.315138	0.396381	0.377833	0.468078	0.45631	0.602227	0.30283	0.291941	0.238071	0.317451	0.282889	0.215471	0.310646	0.330181	0.25182	0.25912	0.246605	0.399528	0.230949	0.226757	0.229606	0.254368	0.284087	0.251064	0.221269	0.174014	0.211007	0.22571	0.356431	0.239283	0.270391	0.234242
356	0.560492	0.416537	0.614125	0.515356	0.337069	0.308339	0.263563	0.291845	0.255482	0.32858	0.243524	0.317905	0.304604	0.28872	0.259995	0.276932	0.252488	0.317077	0.392146	0.379312	0.46974	0.454268	0.602256	0.302839	0.293721	0.240994	0.317608	0.279184	0.213427	0.3034	0.329093	0.256673	0.25547	0.242685	0.40162	0.23264	0.22283	0.222887	0.25298	0.286802	0.249012	0.224509	0.169579	0.209859	0.218714	0.359069	0.240195	0.272528	0.235467
357	0.56062	0.417316	0.608674	0.519985	0.34101	0.308081	0.259949	0.292888	0.25449	0.327049	0.238357	0.314157	0.305424	0.287194	0.260515	0.277608	0.253782	0.31337	0.392259	0.381884	0.473091	0.451947	0.605783	0.298393	0.29911	0.24061	0.318903	0.27507	0.214519	0.301601	0.329187	0.248508	0.252138	0.237607	0.398654	0.237779	0.221235	0.222429	0.254147	0.289575	0.247545	0.215368	0.16628	0.210541	0.214814	0.356636	0.241408	0.263866	0.228846
358	0.557402	0.421483	0.601655	0.51667	0.334994	0.307323	0.255542	0.300877	0.257145	0.329971	0.235499	0.325715	0.302305	0.288531	0.25684	0.288067	0.254982	0.31009	0.388554	0.37918	0.473782	0.457134	0.610384	0.299116	0.30353	0.239506	0.318333	0.28442	0.21478	0.304352	0.327339	0.237449	0.250052	0.241145	0.395799	0.230085	0.232998	0.22497	0.261987	0.288047	0.246421	0.205068	0.172626	0.205152	0.222731	0.356489	0.242706	0.258211	0.222579
359	0.555984	0.4177	0.607078	0.511276	0.337498	0.312321	0.261744	0.293862	0.248227	0.334654	0.233853	0.328781	0.295714	0.284442	0.256549	0.278669	0.260672	0.30229	0.386084	0.373609	0.474269	0.454892	0.60585	0.293018	0.308963	0.238925	0.314113	0.277027	0.213627	0.306625	0.328287	0.239368	0.252461	0.23992	0.38995	0.225552	0.22461	0.228326	0.25297	0.290659	0.24212	0.207165	0.168276	0.202741	0.225871	0.353031	0.244649	0.257809	0.22312
360	0.556231	0.412505	0.610658	0.509948	0.33723	0.311636	0.262096	0.28692	0.245215	0.33542	0.23032	0.326338	0.296594	0.282422	0.257745	0.270922	0.259519	0.301046	0.382002	0.372818	0.473915	0.455226	0.602634	0.292255	0.310737	0.235117	0.313872	0.272974	0.213559	0.305136	0.327552	0.240605	0.255576	0.239482	0.384798	0.226345	0.216569	0.225852	0.245166	0.292102	0.239683	0.209138	0.164094	0.20481	0.222243	0.348748	0.244522	0.257552	0.223926
361	0.556107	0.410483	0.607559	0.511909	0.331316	0.304719	0.254029	0.288896	0.252224	0.332211	0.226962	0.324419	0.304659	0.285172	0.2585	0.27528	0.251662	0.308639	0.37708	0.377555	0.472307	0.460108	0.605749	0.299456	0.307616	0.230182	0.31731	0.279264	0.215008	0.300748	0.323949	0.236558	0.256882	0.242737	0.383583	0.229155	0.220415	0.219108	0.247653	0.290242	0.240982	0.20636	0.165856	0.208349	0.216517	0.34655	0.242265	0.255739	0.222072
362	0.551308	0.40997	0.610741	0.506196	0.333681	0.309251	0.259063	0.293044	0.248793	0.332872	0.233963	0.328141	0.301584	0.286182	0.258546	0.27693	0.255565	0.311998	0.377578	0.377985	0.469523	0.456027	0.608539	0.299327	0.303194	0.235642	0.311888	0.275704	0.215149	0.299497	0.321898	0.240816	0.25661	0.245902	0.387214	0.226015	0.225021	0.221841	0.249187	0.289325	0.242317	0.21007	0.166553	0.205665	0.21948	0.34896	0.241754	0.257163	0.222069
363	0.552762	0.411918	0.612921	0.508566	0.334075	0.309611	0.263036	0.289322	0.249094	0.332075	0.237593	0.32728	0.296861	0.280928	0.257357	0.2751	0.25558	0.307912	0.380418	0.37921	0.47146	0.45323	0.610371	0.29497	0.307432	0.234658	0.309103	0.269794	0.215566	0.301324	0.32219	0.239247	0.256718	0.245896	0.389918	0.224672	0.225224	0.22347	0.244663	0.291822	0.244715	0.209284	0.1625	0.204655	0.219453	0.349421	0.243703	0.254782	0.221387
364	0.554772	0.412532	0.611556	0.512048	0.331466	0.305307	0.260946	0.285156	0.249171	0.329281	0.236894	0.326067	0.295602	0.278026	0.254285	0.272022	0.251478	0.303614	0.381548	0.378668	0.470826	0.452737	0.611507	0.291879	0.308909	0.232025	0.306522	0.267182	0.21388	0.301608	0.319032	0.237411	0.254333	0.246458	0.389687	0.226205	0.222146	0.222956	0.242365	0.290157	0.242591	0.20779	0.159592	0.203603	0.219809	0.348851	0.242845	0.253098	0.221796
365	0.551378	0.409674	0.60843	0.509256	0.328281	0.300698	0.254399	0.287164	0.244863	0.325865	0.234331	0.328679	0.299136	0.283613	0.250288	0.269749	0.247437	0.30528	0.378846	0.374752	0.4634	0.4527	0.612396	0.293747	0.299203	0.233603	0.301468	0.269886	0.209449	0.297994	0.310685	0.240698	0.248994	0.250013	0.387023	0.228434	0.218696	0.222135	0.247796	0.280999	0.234334	0.210001	0.162403	0.200614	0.223897	0.349101	0.237022	0.255817	0.223632
366	0.550152	0.410332	0.616511	0.512008	0.330747	0.303367	0.258574	0.282873	0.247051	0.324904	0.231091	0.326752	0.299391	0.283715	0.251335	0.26559	0.24811	0.304597	0.376331	0.375808	0.466781	0.449518	0.612977	0.294814	0.299332	0.228808	0.303334	0.26894	0.210888	0.300124	0.315546	0.23642	0.252555	0.248824	0.385756	0.224384	0.216887	0.22423	0.24392	0.284076	0.23678	0.209643	0.162006	0.202416	0.222197	0.3482	0.239927	0.254157	0.2183
367	0.551316	0.410061	0.617824	0.51118	0.332388	0.304251	0.261089	0.278693	0.246569	0.324662	0.230169	0.319927	0.30013	0.281997	0.25136	0.26298	0.248194	0.304204	0.375424	0.372107	0.471294	0.449041	0.609991	0.297508	0.299794	0.227571	0.303487	0.267902	0.210201	0.299078	0.316359	0.2338	0.254174	0.241928	0.385088	0.222783	0.213352	0.223292	0.242764	0.285801	0.23816	0.208366	0.160997	0.199875	0.216035	0.347601	0.240647	0.251119	0.216046
368	0.551839	0.408017	0.613167	0.507667	0.330608	0.301899	0.259441	0.278394	0.24356	0.325376	0.230866	0.314237	0.299149	0.280449	0.250918	0.263859	0.247672	0.302353	0.375928	0.367733	0.473525	0.450518	0.607393	0.297454	0.299843	0.229702	0.302739	0.267405	0.209033	0.295654	0.313842	0.234597	0.253194	0.236148	0.384799	0.223516	0.212086	0.219521	0.244329	0.284346	0.237524	0.207262	0.160104	0.19727	0.210883	0.346957	0.239278	0.249097	0.21752
369	0.547976	0.405764	0.613958	0.507929	0.326111	0.299755	0.257691	0.282446	0.243433	0.327847	0.230576	0.317343	0.292174	0.279702	0.253762	0.268023	0.249281	0.296005	0.3764	0.372864	0.47418	0.449667	0.611717	0.288686	0.303425	0.229298	0.30649	0.266538	0.213598	0.295781	0.318071	0.235917	0.25472	0.240419	0.384941	0.221462	0.219307	0.216893	0.242018	0.28487	0.239949	0.207097	0.159025	0.204686	0.212928	0.345348	0.241851	0.249727	0.217679
370	0.549384	0.404034	0.613643	0.509979	0.325381	0.299039	0.25667	0.280298	0.244196	0.326318	0.231264	0.317135	0.291801	0.278452	0.252658	0.266403	0.248702	0.297226	0.373046	0.373017	0.472029	0.450816	0.611817	0.29086	0.303635	0.23002	0.304332	0.269248	0.213502	0.29361	0.314205	0.239266	0.253953	0.240443	0.384086	0.220415	0.219921	0.216869	0.243464	0.283275	0.238538	0.210171	0.159632	0.205386	0.213849	0.347841	0.241265	0.253193	0.218137
371	0.549463	0.405989	0.615318	0.512178	0.325797	0.299002	0.257331	0.276852	0.24339	0.323741	0.230107	0.317455	0.292306	0.277345	0.250067	0.263318	0.247048	0.29873	0.372437	0.370748	0.471659	0.44955	0.611503	0.292407	0.302161	0.229178	0.301425	0.267695	0.212163	0.291445	0.310515	0.239895	0.252473	0.240045	0.384587	0.217288	0.217584	0.217163	0.242845	0.281883	0.235941	0.210679	0.160453	0.203251	0.214014	0.348546	0.238976	0.252938	0.216992
372	0.546166	0.410578	0.618912	0.513411	0.325178	0.298898	0.25891	0.275967	0.24118	0.322152	0.227491	0.319638	0.290684	0.276945	0.248769	0.262037	0.245516	0.296619	0.375812	0.369344	0.47416	0.446307	0.612935	0.288163	0.300803	0.226511	0.300509	0.261599	0.211689	0.290672	0.311069	0.237101	0.251069	0.241224	0.386397	0.213306	0.216253	0.216528	0.239383	0.281343	0.23476	0.207526	0.160606	0.201543	0.214125	0.346039	0.237061	0.248499	0.214658
373	0.546726	0.410397	0.618002	0.513145	0.323405	0.298339	0.258189	0.277405	0.241626	0.320568	0.229122	0.318486	0.291071	0.277414	0.250372	0.262007	0.244429	0.295085	0.375023	0.370092	0.474576	0.449726	0.613271	0.287443	0.299897	0.226029	0.297865	0.263018	0.209712	0.290012	0.309926	0.23677	0.248135	0.240087	0.385241	0.217169	0.217083	0.215903	0.241652	0.278554	0.23594	0.207551	0.160736	0.19862	0.213847	0.347124	0.236911	0.249038	0.215226
374	0.548111	0.407482	0.619499	0.513798	0.325838	0.299153	0.25844	0.278505	0.24205	0.32286	0.229343	0.316026	0.294263	0.277115	0.252428	0.262055	0.24475	0.297012	0.374304	0.370975	0.477509	0.452154	0.613817	0.290656	0.301893	0.226682	0.300848	0.26266	0.209727	0.290444	0.311892	0.237541	0.24854	0.237136	0.385175	0.217584	0.217449	0.215547	0.240761	0.28183	0.236501	0.208326	0.158526	0.199071	0.210633	0.346946	0.240053	0.249183	0.216176
375	0.550005	0.40577	0.622532	0.514665	0.327561	0.299543	0.258265	0.279296	0.241691	0.325062	0.229546	0.315657	0.297173	0.275154	0.251614	0.263056	0.243675	0.29943	0.375162	0.371114	0.479385	0.452623	0.614812	0.293466	0.302503	0.228009	0.303531	0.261426	0.21029	0.291841	0.313005	0.238099	0.248647	0.236313	0.387095	0.215931	0.218431	0.215659	0.23827	0.284054	0.235227	0.209315	0.156004	0.200389	0.209699	0.346653	0.242042	0.24943	0.217277
376	0.55201	0.407696	0.624227	0.514858	0.32467	0.298567	0.25634	0.279949	0.240744	0.323747	0.231527	0.318506	0.297505	0.27199	0.247309	0.264913	0.240087	0.299346	0.37732	0.370564	0.47729	0.452522	0.61581	0.292588	0.299176	0.229394	0.300286	0.261723	0.209464	0.293312	0.310082	0.237457	0.24546	0.239471	0.389802	0.215781	0.220102	0.216252	0.237622	0.279239	0.232615	0.210116	0.155467	0.199674	0.214076	0.347834	0.239779	0.250555	0.218447
377	0.551235	0.408649	0.622547	0.516272	0.327379	0.302515	0.256179	0.27796	0.240921	0.325197	0.231499	0.316153	0.299535	0.271331	0.248743	0.261773	0.242788	0.299601	0.376469	0.371522	0.47824	0.454732	0.614687	0.293133	0.302251	0.229348	0.29959	0.26096	0.208475	0.292273	0.310684	0.235869	0.246818	0.237671	0.387701	0.215577	0.214753	0.21698	0.238023	0.280758	0.232564	0.209148	0.155261	0.200135	0.211501	0.347887	0.240687	0.248605	0.217895
378	0.549772	0.409336	0.621623	0.51636	0.328683	0.302252	0.255776	0.276951	0.240947	0.32633	0.231504	0.318041	0.300181	0.272606	0.251062	0.260127	0.243578	0.300428	0.378161	0.371408	0.479904	0.456636	0.615075	0.294821	0.304643	0.229653	0.300929	0.262722	0.20924	0.292646	0.313972	0.235745	0.247873	0.238949	0.388462	0.215569	0.212447	0.217512	0.239512	0.281285	0.234191	0.209286	0.157611	0.201476	0.212822	0.34896	0.242008	0.248692	0.217514
379	0.549737	0.409766	0.622131	0.516319	0.327731	0.298821	0.254223	0.277758	0.240561	0.326287	0.231452	0.321931	0.300323	0.273902	0.252089	0.261346	0.241571	0.301175	0.380197	0.371394	0.481767	0.457547	0.617342	0.296056	0.305015	0.22971	0.302658	0.264873	0.210519	0.293763	0.316659	0.236455	0.247457	0.241252	0.391758	0.216278	0.214156	0.216734	0.240348	0.280003	0.235271	0.210048	0.159646	0.202116	0.216159	0.350534	0.242174	0.250397	0.217378
380	0.55247	0.409576	0.622392	0.519169	0.327707	0.299368	0.25178	0.279062	0.240222	0.32598	0.23007	0.318944	0.302858	0.272926	0.251875	0.262971	0.240786	0.300884	0.376536	0.374353	0.484492	0.458111	0.619524	0.295052	0.305918	0.2277	0.302776	0.262498	0.209449	0.292458	0.314833	0.235564	0.246995	0.236955	0.392241	0.217915	0.214666	0.213525	0.238319	0.280431	0.233393	0.208994	0.156406	0.200208	0.212338	0.350559	0.24082	0.249895	0.216377
381	0.552676	0.410376	0.621647	0.51935	0.327407	0.299182	0.252109	0.278462	0.240074	0.327941	0.229502	0.31656	0.30265	0.271843	0.252506	0.261759	0.241744	0.301425	0.378344	0.373371	0.487391	0.457374	0.620189	0.296506	0.307157	0.226263	0.302403	0.262454	0.208835	0.292944	0.313247	0.233615	0.246947	0.233885	0.392703	0.215327	0.212587	0.21183	0.238188	0.282528	0.232441	0.207801	0.156891	0.199077	0.210013	0.350615	0.240406	0.248501	0.214281
382	0.552004	0.410851	0.622317	0.520304	0.327321	0.298844	0.253182	0.278378	0.240005	0.329549	0.229307	0.317475	0.302683	0.271853	0.253807	0.261364	0.241906	0.302152	0.380139	0.37243	0.489924	0.457589	0.620976	0.299479	0.308222	0.226399	0.303129	0.263675	0.209445	0.294614	0.314052	0.232752	0.246694	0.235059	0.393653	0.215402	0.213303	0.211087	0.238856	0.283257	0.233021	0.207354	0.157951	0.20004	0.210515	0.351034	0.239859	0.247965	0.212998
383	0.552033	0.410762	0.625254	0.523705	0.327668	0.299335	0.253938	0.279818	0.239928	0.329194	0.22937	0.320371	0.303983	0.273115	0.254664	0.263309	0.240767	0.302214	0.378963	0.374101	0.491234	0.46015	0.622903	0.30147	0.308739	0.227698	0.305319	0.265214	0.210441	0.296363	0.316921	0.233718	0.246018	0.238604	0.394842	0.21917	0.21735	0.211256	0.23954	0.281658	0.234559	0.207744	0.157664	0.202211	0.212177	0.351931	0.238745	0.249178	0.213515
384	0.552674	0.412236	0.628344	0.526859	0.327901	0.301358	0.256236	0.280603	0.239842	0.327817	0.230764	0.318599	0.302604	0.274558	0.252845	0.264396	0.241673	0.300683	0.379176	0.37678	0.48975	0.464851	0.625504	0.29814	0.308565	0.227932	0.307481	0.268068	0.208855	0.297361	0.318354	0.234758	0.245393	0.23596	0.395164	0.215726	0.216293	0.214496	0.241274	0.280445	0.235422	0.208034	0.15855	0.201751	0.210093	0.353488	0.238226	0.25183	0.215095
385	0.553231	0.412049	0.629296	0.525955	0.329467	0.302389	0.256044	0.280781	0.240186	0.330023	0.230799	0.317937	0.304689	0.275538	0.254132	0.264323	0.244518	0.302004	0.379167	0.375058	0.491989	0.466593	0.626749	0.298267	0.310894	0.229204	0.30784	0.269948	0.206924	0.2967	0.319495	0.236266	0.248202	0.235509	0.395972	0.21565	0.213844	0.214127	0.242762	0.283707	0.23619	0.207861	0.158744	0.201024	0.209606	0.353799	0.240703	0.251411	0.214962
386	0.553218	0.412382	0.628547	0.524941	0.33142	0.30308	0.255092	0.280526	0.240595	0.333281	0.230981	0.319033	0.307035	0.275445	0.257235	0.263307	0.246634	0.30373	0.380867	0.373301	0.495743	0.465639	0.627275	0.300102	0.313194	0.230239	0.30731	0.269373	0.206904	0.295976	0.319532	0.237151	0.251799	0.236847	0.397749	0.218089	0.212939	0.212884	0.24229	0.286943	0.235724	0.207378	0.158099	0.199826	0.211408	0.353942	0.244245	0.249944	0.214311
387	0.552778	0.414999	0.627564	0.527918	0.332489	0.30449	0.255782	0.280398	0.240863	0.333863	0.232754	0.320639	0.306006	0.274221	0.259012	0.261978	0.245797	0.303065	0.384809	0.376228	0.497304	0.464385	0.628258	0.300201	0.312617	0.229751	0.307419	0.266682	0.209396	0.296759	0.318279	0.236491	0.252583	0.237577	0.399939	0.219421	0.214937	0.214248	0.239539	0.285426	0.233673	0.206734	0.157069	0.197989	0.214161	0.355259	0.245974	0.250465	0.214796
388	0.554154	0.413568	0.627787	0.53026	0.333255	0.305372	0.256355	0.282065	0.2424	0.332184	0.232018	0.320242	0.307359	0.273301	0.257798	0.260951	0.244399	0.304413	0.382021	0.378267	0.498053	0.466291	0.629283	0.301685	0.311603	0.229981	0.308369	0.267611	0.208933	0.297459	0.319704	0.235029	0.250409	0.238139	0.398694	0.219054	0.215838	0.212941	0.23979	0.283864	0.234251	0.205108	0.156311	0.198149	0.214695	0.356491	0.244736	0.251641	0.214587
389	0.55597	0.41311	0.628881	0.531383	0.333126	0.305514	0.255548	0.283296	0.243867	0.332934	0.232964	0.320936	0.308927	0.273248	0.258952	0.263079	0.244756	0.304697	0.382058	0.379409	0.499931	0.46689	0.630897	0.302641	0.31387	0.231449	0.31	0.269017	0.209069	0.298341	0.321132	0.235084	0.251054	0.238718	0.399989	0.219605	0.216942	0.212644	0.238595	0.284814	0.235271	0.204119	0.155844	0.199083	0.214355	0.356947	0.245095	0.252621	0.215455
390	0.556662	0.414604	0.630116	0.531071	0.332737	0.30522	0.253873	0.283358	0.243464	0.334611	0.235233	0.322161	0.310017	0.274125	0.261282	0.265764	0.245792	0.30372	0.385463	0.379176	0.501278	0.466903	0.632324	0.302692	0.316732	0.232965	0.311219	0.269844	0.209854	0.299277	0.321985	0.237023	0.253336	0.238637	0.402587	0.220504	0.21779	0.213909	0.237325	0.286392	0.235833	0.204651	0.155919	0.199861	0.214331	0.357047	0.246432	0.253467	0.216715
391	0.555098	0.415897	0.630691	0.529515	0.333359	0.305165	0.253183	0.282849	0.239833	0.332153	0.235308	0.321084	0.311073	0.275495	0.259643	0.263484	0.244496	0.303477	0.386332	0.377019	0.498811	0.470197	0.632132	0.302785	0.314038	0.232479	0.310697	0.270779	0.208961	0.299897	0.323242	0.239475	0.251654	0.236979	0.4008	0.219183	0.216895	0.21489	0.240755	0.28432	0.236154	0.206566	0.156806	0.199947	0.215368	0.357895	0.244875	0.254781	0.216159
392	0.555124	0.416094	0.632461	0.528482	0.332795	0.306065	0.255191	0.283591	0.239163	0.334285	0.234652	0.321885	0.310621	0.275684	0.261654	0.264187	0.245004	0.304656	0.386566	0.375825	0.501208	0.470412	0.632711	0.304539	0.314764	0.232435	0.311003	0.272312	0.20871	0.30117	0.323167	0.239331	0.251467	0.237135	0.401698	0.218329	0.216942	0.215815	0.241146	0.284826	0.236075	0.205424	0.157033	0.199055	0.215806	0.359045	0.245425	0.255253	0.21586
393	0.555596	0.415728	0.633422	0.529177	0.332711	0.306599	0.256328	0.2853	0.240752	0.336679	0.234793	0.322367	0.310196	0.275021	0.264138	0.26582	0.246422	0.305531	0.386517	0.376966	0.503568	0.469724	0.634108	0.305329	0.316736	0.232348	0.311565	0.272477	0.208495	0.301391	0.322973	0.239155	0.252364	0.23777	0.402579	0.219333	0.217792	0.215846	0.240479	0.285822	0.235772	0.205126	0.156759	0.198507	0.216056	0.359143	0.247083	0.255944	0.216146
394	0.555776	0.41567	0.632854	0.531306	0.333944	0.306348	0.255579	0.286476	0.242691	0.337008	0.236052	0.321551	0.310681	0.274485	0.265097	0.266192	0.24801	0.305393	0.386707	0.379564	0.503641	0.469886	0.63534	0.304331	0.318053	0.23221	0.311752	0.271297	0.207983	0.300586	0.323505	0.240097	0.253637	0.237797	0.40195	0.221779	0.218357	0.215291	0.240705	0.286333	0.235796	0.207212	0.1565	0.198881	0.216396	0.358436	0.248687	0.257217	0.216836
395	0.557091	0.417036	0.633197	0.532339	0.335099	0.306897	0.257805	0.283837	0.242808	0.339985	0.236728	0.32214	0.31104	0.275706	0.26749	0.265276	0.250937	0.305915	0.388315	0.379376	0.507561	0.469635	0.634185	0.304737	0.320363	0.233666	0.311584	0.272784	0.208086	0.302587	0.324352	0.239283	0.25581	0.23775	0.402943	0.222726	0.216478	0.216778	0.241242	0.28974	0.237487	0.207059	0.156938	0.199168	0.216262	0.360253	0.250543	0.257738	0.217329
396	0.556741	0.417596	0.632904	0.532748	0.33527	0.308206	0.258137	0.283189	0.243187	0.339557	0.236614	0.322911	0.312987	0.276222	0.267738	0.265124	0.250198	0.306078	0.389609	0.378954	0.507924	0.471809	0.633054	0.306379	0.320075	0.234536	0.311707	0.274994	0.207426	0.302918	0.324018	0.239758	0.25509	0.238233	0.402648	0.221926	0.216301	0.216791	0.242587	0.290055	0.236755	0.207109	0.157739	0.19872	0.21724	0.361037	0.250054	0.257606	0.218004
397	0.555748	0.417299	0.632311	0.532716	0.335775	0.308358	0.257332	0.284253	0.243577	0.337292	0.236339	0.32375	0.314896	0.275795	0.266376	0.265395	0.247184	0.306179	0.389883	0.378798	0.506323	0.472612	0.633282	0.308274	0.318759	0.234665	0.312972	0.275678	0.207305	0.302485	0.324416	0.240362	0.252827	0.238984	0.40259	0.221655	0.216767	0.216432	0.242797	0.28769	0.235785	0.206656	0.157669	0.198709	0.219102	0.360938	0.248205	0.257045	0.218222
398	0.555839	0.416808	0.632223	0.532535	0.33771	0.30646	0.257441	0.28508	0.24342	0.33664	0.236532	0.324708	0.315034	0.274984	0.265482	0.265361	0.245302	0.306744	0.389228	0.378741	0.50644	0.469125	0.635127	0.309324	0.318927	0.23462	0.315424	0.274108	0.208953	0.303225	0.327218	0.239551	0.251749	0.23958	0.404389	0.223377	0.216044	0.217339	0.240805	0.285433	0.23738	0.204933	0.155992	0.200109	0.220876	0.361133	0.247217	0.256573	0.217515
399	0.556154	0.41636	0.633194	0.532903	0.337898	0.308503	0.2582	0.285746	0.243996	0.338221	0.236311	0.325391	0.315876	0.274021	0.267935	0.266342	0.247015	0.307628	0.389445	0.37819	0.508122	0.471104	0.636258	0.309538	0.319604	0.234838	0.315757	0.276422	0.209776	0.303969	0.328424	0.23982	0.252727	0.240332	0.404089	0.221033	0.21649	0.216974	0.242371	0.286577	0.237958	0.20464	0.155018	0.200353	0.221331	0.361841	0.249271	0.257532	0.217313
400	0.557074	0.417144	0.632456	0.533866	0.338318	0.310155	0.258348	0.285944	0.244644	0.33996	0.236849	0.325	0.31681	0.275392	0.269164	0.266941	0.248998	0.307958	0.389981	0.379365	0.50914	0.47327	0.636217	0.309741	0.320578	0.23622	0.316299	0.278596	0.209846	0.304232	0.329306	0.240571	0.254553	0.24095	0.403396	0.22045	0.21744	0.216572	0.243879	0.287916	0.238424	0.205878	0.154952	0.201226	0.221038	0.362949	0.251157	0.258961	0.217245
401	0.55806	0.418419	0.63017	0.53497	0.338608	0.309989	0.25744	0.285815	0.244995	0.340605	0.23809	0.324108	0.317171	0.277492	0.268647	0.266913	0.249414	0.307933	0.39079	0.381308	0.508864	0.473205	0.635633	0.310311	0.321171	0.23786	0.317363	0.278529	0.209524	0.303907	0.329919	0.241159	0.255497	0.241112	0.403817	0.221925	0.218485	0.21632	0.243631	0.288358	0.239161	0.207493	0.154976	0.202307	0.22072	0.363701	0.251439	0.260021	0.217891
402	0.557993	0.418178	0.628808	0.535482	0.336839	0.309301	0.255911	0.285837	0.245026	0.339936	0.238989	0.324231	0.316606	0.276035	0.269181	0.267017	0.248141	0.308623	0.392144	0.380847	0.508199	0.471651	0.635823	0.311263	0.320585	0.237702	0.317601	0.276468	0.209322	0.303336	0.329366	0.241075	0.253971	0.240606	0.406202	0.221435	0.219467	0.215598	0.242067	0.288734	0.239955	0.207656	0.153849	0.201606	0.221054	0.363135	0.250536	0.260185	0.220302
403	0.557695	0.41932	0.628684	0.536204	0.337703	0.309954	0.256746	0.286332	0.245582	0.340868	0.239131	0.324603	0.318505	0.276316	0.270549	0.267952	0.248398	0.311161	0.392155	0.380915	0.510286	0.473523	0.636694	0.313492	0.3215	0.23731	0.317799	0.277906	0.209588	0.305202	0.329277	0.24052	0.254634	0.240618	0.407016	0.222876	0.219421	0.21596	0.242416	0.289248	0.239777	0.207369	0.155553	0.201897	0.221434	0.364512	0.251631	0.259911	0.220911
404	0.558108	0.420056	0.630049	0.536707	0.339417	0.311272	0.257515	0.286984	0.245784	0.342057	0.23923	0.325318	0.319798	0.276738	0.271976	0.268626	0.249355	0.311986	0.391891	0.381409	0.511525	0.475096	0.637527	0.314252	0.322792	0.237771	0.318297	0.279928	0.210129	0.306529	0.32969	0.240501	0.255459	0.24141	0.407066	0.223544	0.219118	0.216776	0.244097	0.289455	0.239765	0.207118	0.157399	0.202134	0.222863	0.365367	0.252499	0.260686	0.22095
405	0.559196	0.419522	0.631999	0.536731	0.340281	0.312362	0.256987	0.287607	0.245314	0.342625	0.239662	0.326143	0.319164	0.276312	0.273159	0.268686	0.250123	0.310192	0.392429	0.381873	0.510588	0.474327	0.638045	0.313151	0.323568	0.238996	0.318878	0.280456	0.210397	0.305964	0.330459	0.241305	0.255237	0.242376	0.407319	0.222337	0.219304	0.217564	0.245505	0.289505	0.240279	0.207069	0.157377	0.201626	0.224905	0.364647	0.252228	0.262411	0.221322
406	0.559007	0.420077	0.63134	0.536665	0.340611	0.312624	0.25798	0.288557	0.245489	0.344094	0.239833	0.325939	0.320626	0.277483	0.275137	0.269833	0.251122	0.311283	0.39413	0.38218	0.512721	0.475198	0.63913	0.315518	0.324631	0.238801	0.318277	0.281918	0.209141	0.306973	0.331753	0.241687	0.256614	0.241414	0.4076	0.223124	0.220252	0.218974	0.24419	0.291116	0.239308	0.206976	0.156658	0.201429	0.223678	0.365883	0.254381	0.261494	0.220688
407	0.558877	0.42048	0.63141	0.536431	0.341438	0.313361	0.258744	0.288897	0.245181	0.344325	0.239461	0.325656	0.321524	0.277421	0.275234	0.270493	0.251722	0.312034	0.394939	0.381644	0.513795	0.474984	0.639352	0.31615	0.325261	0.238276	0.318251	0.281095	0.208997	0.308023	0.332293	0.241681	0.256535	0.241248	0.408532	0.223948	0.220664	0.219018	0.243255	0.291496	0.23999	0.20642	0.156175	0.202141	0.223461	0.36657	0.254946	0.261685	0.219872
408	0.558736	0.420663	0.631929	0.536038	0.342258	0.314399	0.25895	0.288398	0.244686	0.344045	0.239091	0.325946	0.321922	0.277115	0.274691	0.270471	0.251948	0.312538	0.394842	0.381009	0.514055	0.474621	0.639118	0.315799	0.325687	0.23805	0.31867	0.280559	0.209737	0.308585	0.332421	0.241638	0.256019	0.241922	0.409196	0.224863	0.220487	0.218337	0.243886	0.291189	0.241219	0.205851	0.156687	0.202704	0.224279	0.36632	0.254677	0.262458	0.219813
409	0.55834	0.420944	0.631743	0.53562	0.342302	0.315124	0.258771	0.287545	0.244625	0.344613	0.239518	0.326995	0.322639	0.278056	0.275429	0.270067	0.251978	0.313649	0.394729	0.381126	0.514845	0.475598	0.639334	0.316649	0.326245	0.238514	0.31895	0.283272	0.210161	0.308625	0.332873	0.242004	0.256755	0.242535	0.408755	0.226145	0.220238	0.218297	0.245835	0.291375	0.241046	0.206006	0.158138	0.20211	0.224898	0.365784	0.255305	0.262414	0.22107
410	0.55905	0.42176	0.631774	0.535782	0.342242	0.315499	0.258366	0.289013	0.244708	0.345313	0.241342	0.327498	0.323748	0.277394	0.275291	0.269366	0.251306	0.314679	0.395995	0.380661	0.515233	0.476135	0.640008	0.317556	0.325943	0.239656	0.319739	0.284305	0.209654	0.309023	0.333142	0.243083	0.256428	0.242608	0.409518	0.22596	0.220912	0.218877	0.245802	0.289931	0.240937	0.20757	0.157399	0.202636	0.225611	0.367009	0.254572	0.263474	0.222387
411	0.559049	0.42186	0.63191	0.536273	0.342793	0.315916	0.258523	0.289086	0.245267	0.346256	0.242232	0.326924	0.324201	0.277297	0.276899	0.269469	0.251819	0.315259	0.396487	0.380854	0.516037	0.475801	0.640469	0.317979	0.326593	0.240258	0.320449	0.284205	0.209155	0.310156	0.3334	0.242986	0.256764	0.241593	0.409697	0.225688	0.220601	0.21987	0.245315	0.290906	0.2408	0.208116	0.156955	0.203094	0.226057	0.367826	0.255814	0.264303	0.222875
412	0.558442	0.421394	0.63207	0.536678	0.343781	0.316361	0.259087	0.288001	0.246189	0.346992	0.241966	0.325953	0.324041	0.278068	0.279232	0.270385	0.252915	0.315163	0.396221	0.381604	0.516946	0.475117	0.640813	0.318048	0.327572	0.240275	0.320929	0.28389	0.20918	0.311271	0.33385	0.24209	0.257331	0.240442	0.40926	0.225911	0.219757	0.220399	0.245039	0.293325	0.240972	0.207602	0.157056	0.203082	0.226321	0.367653	0.257961	0.264411	0.222795
413	0.559026	0.421707	0.632247	0.536551	0.344278	0.316475	0.259117	0.28951	0.246922	0.346681	0.242223	0.326171	0.324291	0.278195	0.278245	0.271141	0.251959	0.314369	0.397158	0.381585	0.516721	0.475316	0.641749	0.318451	0.326285	0.2407	0.321434	0.284271	0.209706	0.310819	0.334646	0.242698	0.25588	0.241237	0.409806	0.226319	0.220842	0.21922	0.24465	0.291957	0.242114	0.2081	0.155866	0.203036	0.226854	0.367521	0.256269	0.264246	0.223289
414	0.558799	0.421387	0.63241	0.536566	0.344232	0.316925	0.259046	0.290659	0.246151	0.346975	0.241283	0.32681	0.325246	0.278273	0.278152	0.27176	0.252434	0.314893	0.397265	0.381327	0.517028	0.476848	0.641718	0.319765	0.326857	0.240742	0.321378	0.285264	0.209006	0.310244	0.335143	0.242714	0.256391	0.242574	0.410019	0.226519	0.221315	0.218985	0.245037	0.291834	0.242222	0.207461	0.15585	0.202668	0.226939	0.367658	0.25613	0.264311	0.222596
415	0.558841	0.421381	0.632433	0.537118	0.344819	0.318083	0.259157	0.290907	0.245955	0.34758	0.24074	0.327144	0.325869	0.278756	0.279321	0.272074	0.253445	0.31553	0.397464	0.381514	0.517936	0.47783	0.641333	0.32047	0.328115	0.240852	0.322017	0.285994	0.208716	0.31014	0.335687	0.242938	0.257653	0.243148	0.409778	0.2268	0.221524	0.219198	0.245664	0.292925	0.242548	0.206888	0.156595	0.202889	0.226848	0.368339	0.256968	0.264708	0.222383
416	0.559779	0.422219	0.632426	0.538055	0.346357	0.319566	0.259506	0.290613	0.247365	0.348094	0.241638	0.327053	0.325796	0.279589	0.280952	0.272187	0.253873	0.315589	0.398259	0.382132	0.51901	0.477321	0.641327	0.320068	0.328609	0.241495	0.323581	0.286192	0.209704	0.310749	0.336483	0.243924	0.258268	0.242715	0.409562	0.227198	0.22191	0.219317	0.246131	0.29409	0.243667	0.207371	0.157279	0.203938	0.22707	0.369439	0.257637	0.265473	0.22361
417	0.560101	0.42272	0.63317	0.538143	0.346841	0.319402	0.259712	0.291169	0.247839	0.348682	0.24276	0.3278	0.326679	0.279671	0.281272	0.272901	0.25383	0.31696	0.397956	0.381404	0.519308	0.477263	0.641918	0.321146	0.328311	0.242922	0.323244	0.287345	0.209787	0.31208	0.337047	0.244682	0.258542	0.243243	0.410864	0.226695	0.222005	0.220157	0.247129	0.293724	0.243228	0.208308	0.157417	0.204129	0.228256	0.370139	0.258192	0.266925	0.224461
418	0.560079	0.422476	0.63323	0.538419	0.346898	0.31924	0.260035	0.291092	0.248168	0.349437	0.242875	0.328209	0.32799	0.279419	0.281426	0.272926	0.253729	0.318096	0.398409	0.381766	0.519999	0.477778	0.641947	0.322473	0.328552	0.243123	0.323636	0.287924	0.21003	0.313229	0.337699	0.244597	0.258354	0.243858	0.411436	0.227717	0.221456	0.220425	0.246498	0.293557	0.243385	0.208267	0.157147	0.204513	0.229322	0.369763	0.25881	0.267306	0.224833
419	0.560205	0.422297	0.632589	0.538669	0.346969	0.319516	0.260158	0.290873	0.248168	0.349929	0.242797	0.328309	0.328669	0.279263	0.282215	0.2726	0.253873	0.318511	0.399252	0.382513	0.520857	0.47853	0.641725	0.323251	0.329156	0.24291	0.324513	0.288263	0.210051	0.313896	0.337984	0.244641	0.25822	0.244285	0.411373	0.228867	0.220871	0.220364	0.245737	0.293728	0.243981	0.207973	0.157189	0.20477	0.230061	0.369578	0.259421	0.267306	0.225068
420	0.560803	0.423139	0.63189	0.538374	0.347412	0.320151	0.259717	0.291473	0.247595	0.349752	0.243751	0.328577	0.328041	0.279566	0.283853	0.272829	0.254364	0.318433	0.399511	0.382152	0.521252	0.478998	0.64203	0.323156	0.32937	0.243768	0.324816	0.289209	0.209366	0.314084	0.337579	0.245879	0.258658	0.244549	0.411642	0.227943	0.22115	0.22062	0.247008	0.293766	0.244178	0.208618	0.158086	0.204449	0.230688	0.370945	0.259818	0.26822	0.225562
421	0.560509	0.423728	0.631795	0.538229	0.34842	0.321164	0.259292	0.291713	0.247875	0.349788	0.24399	0.329171	0.328942	0.280295	0.284036	0.273722	0.254538	0.31954	0.400257	0.382482	0.521718	0.479076	0.642527	0.323584	0.329019	0.24382	0.325843	0.289956	0.210248	0.313764	0.338697	0.245875	0.258659	0.245131	0.412373	0.227305	0.222542	0.220153	0.24709	0.293594	0.244914	0.208432	0.157936	0.205648	0.231612	0.370818	0.259536	0.268543	0.225584
422	0.560389	0.423759	0.632194	0.53816	0.349145	0.321868	0.259354	0.292089	0.248581	0.350386	0.244013	0.329569	0.329913	0.280713	0.28423	0.27443	0.254719	0.320097	0.400729	0.382898	0.521931	0.479265	0.643199	0.323966	0.32892	0.243981	0.326372	0.290721	0.21086	0.31389	0.339599	0.245596	0.258599	0.245429	0.41263	0.228597	0.223091	0.220303	0.24739	0.293431	0.2453	0.208424	0.158097	0.206062	0.232343	0.370644	0.259684	0.268897	0.225612
423	0.560765	0.423574	0.632648	0.538359	0.349571	0.322176	0.25998	0.292777	0.249348	0.35142	0.24434	0.329499	0.330543	0.28093	0.28519	0.274784	0.255157	0.320202	0.401052	0.383184	0.522382	0.479839	0.643934	0.324414	0.329613	0.244748	0.326473	0.29166	0.210752	0.314658	0.339931	0.245738	0.25894	0.245268	0.412436	0.23087	0.222812	0.221266	0.248339	0.29371	0.245403	0.208921	0.15878	0.205511	0.232638	0.371159	0.260535	0.269685	0.226048
424	0.561013	0.424064	0.632488	0.539332	0.350587	0.322653	0.260849	0.293485	0.250041	0.352346	0.245303	0.329027	0.331819	0.281938	0.28661	0.275373	0.255932	0.322018	0.402362	0.383703	0.524391	0.480768	0.644506	0.325855	0.331241	0.245955	0.327684	0.292776	0.211214	0.315415	0.341057	0.246411	0.260098	0.244994	0.412855	0.230714	0.223856	0.221907	0.249009	0.29502	0.246374	0.209337	0.158787	0.206289	0.232593	0.371991	0.261375	0.270899	0.227089
425	0.561389	0.424602	0.633184	0.539525	0.351458	0.323384	0.26199	0.294049	0.250635	0.352825	0.245536	0.329158	0.332788	0.281671	0.287291	0.275954	0.256668	0.322825	0.403178	0.383795	0.524168	0.480835	0.645241	0.326809	0.33163	0.245929	0.328217	0.292814	0.211209	0.316735	0.341598	0.246409	0.26037	0.245342	0.413735	0.230772	0.224445	0.222963	0.24894	0.295177	0.246755	0.208928	0.158597	0.206819	0.232762	0.372487	0.261797	0.270729	0.227334
426	0.561728	0.425166	0.633591	0.539441	0.352395	0.324397	0.262343	0.294538	0.250749	0.353536	0.245642	0.329872	0.333172	0.281265	0.287892	0.276433	0.25708	0.322924	0.403709	0.383665	0.523963	0.48063	0.645769	0.327431	0.331618	0.246044	0.328401	0.293131	0.21079	0.317465	0.341958	0.246455	0.260322	0.246017	0.414652	0.231418	0.224597	0.22345	0.248759	0.295185	0.247016	0.208871	0.158537	0.206757	0.233558	0.372931	0.262032	0.270654	0.227254
427	0.561963	0.425705	0.63299	0.539699	0.353595	0.325563	0.261548	0.294988	0.250446	0.354793	0.246204	0.330857	0.333177	0.281871	0.289003	0.276798	0.257141	0.323197	0.404368	0.3837	0.525552	0.480921	0.645804	0.328058	0.332167	0.247252	0.328815	0.294711	0.21038	0.31715	0.342673	0.2472	0.260579	0.246607	0.415222	0.232361	0.224653	0.222968	0.249161	0.295972	0.247625	0.209763	0.158851	0.206325	0.234985	0.373586	0.262412	0.271814	0.227556
428	0.562569	0.425698	0.633269	0.539974	0.354769	0.326482	0.261488	0.295109	0.251151	0.355276	0.246535	0.331851	0.333782	0.282998	0.289876	0.277123	0.257306	0.324284	0.405115	0.384299	0.525971	0.482006	0.645524	0.328448	0.332711	0.247608	0.329414	0.296212	0.210777	0.318039	0.343655	0.248076	0.260455	0.247101	0.415298	0.232867	0.22473	0.223555	0.250549	0.296391	0.247884	0.209498	0.159779	0.206455	0.236267	0.374073	0.263105	0.272567	0.228461
429	0.562617	0.425814	0.633532	0.540383	0.355353	0.326903	0.262081	0.295731	0.25144	0.356095	0.247284	0.331909	0.334782	0.283543	0.290743	0.277898	0.257954	0.325403	0.405752	0.384716	0.526409	0.482356	0.64598	0.32921	0.333385	0.248063	0.330575	0.296925	0.211206	0.319158	0.344583	0.248546	0.260953	0.247294	0.415357	0.233404	0.225258	0.22417	0.251006	0.296623	0.248524	0.210087	0.160097	0.207168	0.236777	0.374577	0.263837	0.273543	0.229439
430	0.562679	0.426025	0.633579	0.540873	0.355753	0.327203	0.262844	0.296539	0.251699	0.357218	0.247979	0.33174	0.335807	0.283418	0.29176	0.278577	0.258698	0.326193	0.406095	0.384876	0.527035	0.482052	0.646696	0.330219	0.334117	0.248602	0.331751	0.297368	0.211345	0.320015	0.345365	0.248563	0.261841	0.247416	0.415481	0.233966	0.225711	0.224558	0.250611	0.296952	0.249312	0.210828	0.159866	0.207945	0.237202	0.374933	0.264446	0.27433	0.229881
431	0.563724	0.426032	0.633578	0.541274	0.356708	0.327974	0.26317	0.296842	0.25289	0.358106	0.24785	0.332599	0.336518	0.28315	0.29302	0.278432	0.258935	0.326692	0.406074	0.385024	0.527533	0.481983	0.646653	0.331074	0.334733	0.248864	0.332122	0.298501	0.211154	0.32048	0.346005	0.248433	0.262365	0.247865	0.415582	0.234406	0.225376	0.224889	0.250491	0.29762	0.249627	0.210075	0.159792	0.208111	0.23861	0.374924	0.264907	0.274289	0.229442
432	0.56363	0.426271	0.633763	0.541196	0.357464	0.328856	0.263283	0.297812	0.25304	0.359088	0.24823	0.333122	0.337468	0.283461	0.294427	0.279572	0.259611	0.328155	0.406129	0.384968	0.527955	0.482332	0.647096	0.332454	0.335028	0.249641	0.332449	0.299438	0.210756	0.321174	0.346264	0.248843	0.262901	0.24857	0.415904	0.235443	0.225939	0.225393	0.251235	0.298096	0.24978	0.209902	0.160043	0.208011	0.239589	0.375259	0.26575	0.275026	0.229756
433	0.563788	0.426964	0.633494	0.541129	0.358571	0.330042	0.263716	0.29901	0.253138	0.35987	0.249209	0.333181	0.338752	0.284206	0.295971	0.281043	0.260499	0.329667	0.407142	0.384878	0.528401	0.483256	0.647778	0.333764	0.335745	0.250829	0.333368	0.300536	0.210581	0.322029	0.34685	0.249675	0.26358	0.248979	0.416568	0.236326	0.227021	0.225901	0.252178	0.298872	0.250361	0.210328	0.160407	0.208186	0.240329	0.376023	0.266957	0.276316	0.23058
434	0.564688	0.427922	0.632993	0.541352	0.359994	0.331413	0.264401	0.299919	0.253776	0.360344	0.250317	0.333184	0.339886	0.285015	0.29741	0.282082	0.26134	0.330627	0.408946	0.384984	0.52892	0.484221	0.648261	0.334538	0.336794	0.251939	0.334742	0.301871	0.210838	0.322941	0.347938	0.25052	0.264268	0.249091	0.417434	0.236789	0.22796	0.226382	0.25277	0.29973	0.251387	0.210931	0.160621	0.208721	0.241157	0.376944	0.268111	0.27762	0.231502
435	0.565183	0.428479	0.633731	0.541754	0.360783	0.332395	0.264447	0.300106	0.25464	0.360676	0.250532	0.334076	0.33966	0.28536	0.298158	0.282573	0.261986	0.331102	0.410031	0.385572	0.529478	0.48379	0.648049	0.334583	0.336868	0.252093	0.335455	0.302982	0.211449	0.323872	0.3489	0.2507	0.26451	0.249666	0.418053	0.237365	0.228004	0.227054	0.252763	0.299356	0.252092	0.21102	0.160391	0.209094	0.242382	0.37739	0.268328	0.278251	0.232179
436	0.56567	0.428781	0.633708	0.542186	0.361716	0.333007	0.264898	0.300807	0.255388	0.36176	0.250887	0.33452	0.340287	0.285718	0.299331	0.28323	0.262835	0.331845	0.410469	0.386051	0.530113	0.483708	0.648049	0.335146	0.337004	0.252731	0.336202	0.304045	0.211622	0.324768	0.349899	0.251033	0.264941	0.250137	0.418507	0.238204	0.228227	0.227412	0.253564	0.299806	0.252822	0.211071	0.160828	0.20957	0.243207	0.377668	0.268854	0.278807	0.232559
437	0.56602	0.429088	0.633284	0.542693	0.362791	0.333542	0.265501	0.301737	0.256103	0.362895	0.251817	0.334613	0.341363	0.286119	0.300692	0.284079	0.263728	0.332748	0.410968	0.386427	0.530637	0.48403	0.648329	0.33617	0.337441	0.253897	0.337165	0.3051	0.211731	0.325455	0.350849	0.251805	0.265542	0.250537	0.419029	0.239041	0.228809	0.227783	0.254429	0.300644	0.253645	0.211476	0.161344	0.210113	0.244038	0.378262	0.269756	0.279732	0.233196
438	0.566129	0.429545	0.633216	0.543152	0.363853	0.33433	0.26586	0.30231	0.25686	0.36339	0.253151	0.334821	0.342104	0.286492	0.301744	0.284897	0.264403	0.333588	0.411994	0.386744	0.530929	0.484403	0.648651	0.337247	0.338087	0.255131	0.33829	0.306181	0.212155	0.325942	0.351692	0.25282	0.266102	0.251061	0.419707	0.239666	0.229537	0.228527	0.254638	0.301	0.254484	0.21222	0.161301	0.210642	0.245252	0.379307	0.270725	0.281035	0.234323
439	0.566336	0.429772	0.633443	0.542508	0.364951	0.335599	0.266298	0.302281	0.257234	0.364022	0.253256	0.335548	0.342933	0.286848	0.30229	0.285259	0.264704	0.334611	0.412488	0.386545	0.53128	0.48474	0.648534	0.338093	0.338449	0.255639	0.339214	0.307451	0.212202	0.326972	0.35267	0.252744	0.266331	0.252003	0.419948	0.240489	0.22966	0.229376	0.255613	0.300752	0.254952	0.21199	0.161467	0.211221	0.245975	0.379603	0.271331	0.281424	0.234528
440	0.566644	0.42991	0.633528	0.542581	0.365841	0.336436	0.266809	0.302793	0.257576	0.365198	0.253402	0.336109	0.343893	0.287152	0.303309	0.285714	0.265501	0.335725	0.413147	0.38655	0.531662	0.484784	0.648444	0.338929	0.339027	0.255872	0.339768	0.308487	0.211886	0.327864	0.353333	0.252793	0.267032	0.252701	0.420172	0.241097	0.230121	0.230051	0.256254	0.301234	0.255423	0.211782	0.161688	0.211364	0.246924	0.379792	0.271931	0.281789	0.23466
441	0.567082	0.430247	0.633347	0.543234	0.366738	0.337127	0.267209	0.303798	0.258105	0.366518	0.254068	0.336325	0.344877	0.287507	0.304786	0.286442	0.266631	0.336933	0.414017	0.386853	0.532023	0.484765	0.648516	0.339824	0.339759	0.256399	0.34037	0.309363	0.211738	0.328462	0.354001	0.253474	0.268002	0.253025	0.42057	0.241708	0.23087	0.230531	0.256551	0.302236	0.256047	0.212044	0.161958	0.211398	0.248033	0.380279	0.272595	0.282542	0.235272
442	0.56764	0.431059	0.633041	0.543114	0.368072	0.33861	0.267278	0.304477	0.258884	0.367168	0.255066	0.336415	0.345699	0.288061	0.306056	0.28735	0.267279	0.338252	0.414713	0.387119	0.532321	0.485147	0.648638	0.340727	0.340243	0.257656	0.341677	0.310448	0.212433	0.329037	0.35536	0.254655	0.268416	0.253253	0.421138	0.242835	0.231234	0.231001	0.257184	0.302604	0.256767	0.212727	0.162344	0.212066	0.24877	0.381183	0.273196	0.283671	0.236527
443	0.567734	0.431451	0.633116	0.543179	0.369105	0.339591	0.26777	0.305102	0.259543	0.3679	0.255459	0.336821	0.34648	0.288333	0.307193	0.288433	0.267602	0.339069	0.415344	0.387376	0.532797	0.485231	0.64867	0.341586	0.340791	0.257999	0.342549	0.311405	0.212375	0.330408	0.356108	0.255296	0.268499	0.253915	0.421672	0.243273	0.231578	0.232001	0.257738	0.303053	0.25712	0.213026	0.162394	0.212384	0.249825	0.381656	0.27383	0.284571	0.237031
444	0.56795	0.431556	0.633198	0.543355	0.369825	0.340228	0.268152	0.305759	0.259992	0.368537	0.255649	0.337302	0.347326	0.288823	0.308271	0.289329	0.267983	0.339962	0.415952	0.387675	0.53314	0.485388	0.648824	0.342457	0.341253	0.258286	0.343253	0.312493	0.212422	0.331406	0.356825	0.255361	0.268695	0.254376	0.422001	0.243505	0.23202	0.232709	0.258227	0.303452	0.257635	0.213067	0.162644	0.212744	0.25076	0.381846	0.274201	0.285306	0.237246
445	0.568579	0.431642	0.633157	0.543462	0.370491	0.340838	0.268266	0.306506	0.260341	0.369121	0.256089	0.337708	0.348176	0.289626	0.309364	0.290006	0.268667	0.34112	0.416524	0.387977	0.53328	0.485738	0.649105	0.343275	0.341643	0.259086	0.344001	0.313747	0.212918	0.331653	0.35775	0.255276	0.269249	0.254429	0.422171	0.244006	0.232526	0.232896	0.25871	0.303763	0.258465	0.213124	0.163254	0.213271	0.251366	0.382054	0.274461	0.286024	0.237647
446	0.569155	0.43195	0.633589	0.543354	0.371712	0.341685	0.268975	0.307433	0.260983	0.370371	0.257033	0.338274	0.348633	0.28987	0.310564	0.291132	0.269666	0.341705	0.416931	0.388053	0.533705	0.485685	0.649064	0.343692	0.342413	0.259865	0.344539	0.314658	0.212648	0.332678	0.358	0.256031	0.270063	0.254896	0.422602	0.244849	0.232853	0.233748	0.259223	0.304326	0.25884	0.213493	0.163484	0.213239	0.252096	0.382608	0.275738	0.286822	0.238275
447	0.569301	0.43216	0.633521	0.543337	0.372421	0.342323	0.269466	0.307877	0.261506	0.371397	0.257656	0.338577	0.349453	0.290189	0.311553	0.291747	0.270398	0.342769	0.417509	0.388107	0.534288	0.485496	0.648864	0.344391	0.342957	0.260492	0.345263	0.315501	0.212642	0.333347	0.358703	0.256654	0.27064	0.255557	0.42297	0.245576	0.232951	0.234063	0.259602	0.304926	0.259341	0.21376	0.163592	0.21342	0.252835	0.383097	0.276579	0.28775	0.238697
448	0.569439	0.432349	0.632983	0.543572	0.373135	0.343018	0.26968	0.308311	0.262059	0.372101	0.25819	0.338743	0.350342	0.2906	0.312374	0.292361	0.270973	0.344029	0.41807	0.388231	0.534735	0.485543	0.648957	0.345312	0.343301	0.261123	0.346062	0.316337	0.212883	0.333761	0.35965	0.257117	0.271075	0.256086	0.423254	0.246338	0.233288	0.234133	0.260107	0.305425	0.259891	0.214075	0.163791	0.213728	0.253567	0.38353	0.277045	0.288653	0.239164
449	0.570015	0.432671	0.632466	0.544044	0.374512	0.344085	0.269842	0.309277	0.262835	0.372689	0.259027	0.339023	0.350875	0.290924	0.313174	0.293594	0.271665	0.34494	0.418402	0.388404	0.534867	0.48604	0.649629	0.346201	0.343666	0.261936	0.346703	0.317149	0.213011	0.334372	0.36032	0.257646	0.271608	0.256311	0.423548	0.247327	0.234195	0.234582	0.260906	0.30575	0.260279	0.214616	0.164162	0.213865	0.254292	0.384008	0.277596	0.289399	0.239985
450	0.570118	0.432985	0.632929	0.544168	0.375189	0.344941	0.270332	0.309649	0.263325	0.373482	0.259485	0.339281	0.351809	0.290993	0.313939	0.294098	0.272257	0.34599	0.419057	0.388237	0.535378	0.486269	0.649914	0.347244	0.34411	0.262673	0.347211	0.317831	0.212699	0.335331	0.360979	0.25812	0.272077	0.257054	0.423984	0.247871	0.234502	0.235171	0.260953	0.306005	0.260678	0.214767	0.164141	0.213914	0.25504	0.384379	0.278001	0.290333	0.24061
451	0.570345	0.433382	0.633156	0.544419	0.375969	0.345731	0.270426	0.310245	0.263793	0.374139	0.259669	0.339593	0.352669	0.291182	0.31459	0.294839	0.272815	0.346945	0.419736	0.388172	0.535891	0.486483	0.650181	0.347922	0.344482	0.263161	0.347955	0.318622	0.212754	0.335926	0.361757	0.258319	0.272471	0.257727	0.424469	0.248305	0.234845	0.235536	0.261249	0.306251	0.26137	0.214829	0.164279	0.214215	0.255539	0.384693	0.27834	0.291023	0.241062
452	0.570833	0.433781	0.633112	0.544769	0.376925	0.346488	0.27034	0.31115	0.264331	0.37469	0.25991	0.339989	0.353306	0.291607	0.315222	0.295886	0.273401	0.347755	0.420289	0.388361	0.5363	0.486815	0.650499	0.348307	0.34482	0.263514	0.348819	0.319505	0.213146	0.336343	0.362586	0.258478	0.272885	0.258094	0.42498	0.248829	0.235356	0.235823	0.261887	0.306559	0.26219	0.215001	0.164601	0.214681	0.255932	0.384977	0.278771	0.291507	0.241439
453	0.571227	0.433956	0.633874	0.544725	0.377394	0.347118	0.271125	0.311707	0.264842	0.375505	0.260648	0.340437	0.353923	0.292114	0.316069	0.296416	0.274051	0.348576	0.420747	0.388646	0.536791	0.487225	0.650616	0.349012	0.34533	0.264066	0.349257	0.320223	0.213082	0.337554	0.363215	0.259189	0.273481	0.258315	0.425558	0.249457	0.235631	0.236601	0.26208	0.306997	0.262586	0.215324	0.16463	0.214844	0.256704	0.38523	0.279471	0.292257	0.241866
454	0.571435	0.434254	0.634083	0.545158	0.378037	0.347939	0.271479	0.311985	0.265505	0.376085	0.26088	0.340764	0.354446	0.292313	0.316689	0.297035	0.274662	0.349357	0.421125	0.388973	0.537253	0.487315	0.650777	0.349442	0.345846	0.264309	0.349778	0.320955	0.213418	0.338146	0.363719	0.259372	0.273869	0.258618	0.426204	0.250127	0.235745	0.236867	0.262474	0.307432	0.263108	0.215457	0.164962	0.215053	0.257009	0.385477	0.279909	0.292625	0.242178
455	0.57171	0.434552	0.634135	0.545594	0.378723	0.348639	0.27154	0.312443	0.265928	0.376559	0.261042	0.340914	0.355108	0.29256	0.317307	0.297826	0.275165	0.350208	0.421568	0.3891	0.537728	0.487451	0.651226	0.349993	0.346298	0.264497	0.350407	0.321629	0.213791	0.338497	0.364242	0.2595	0.27418	0.25899	0.426775	0.250691	0.236088	0.237006	0.263004	0.307754	0.263643	0.215558	0.165176	0.215313	0.257166	0.385762	0.280264	0.292936	0.24248
456	0.572161	0.434761	0.634446	0.545676	0.379304	0.349045	0.27163	0.313254	0.265953	0.377103	0.261509	0.340942	0.355926	0.293087	0.318058	0.298669	0.275581	0.351134	0.422106	0.388947	0.538236	0.487902	0.651971	0.350883	0.346675	0.264922	0.351044	0.322238	0.213897	0.33906	0.364884	0.259975	0.274546	0.259342	0.427188	0.251106	0.236736	0.237398	0.263497	0.307988	0.264047	0.21582	0.165069	0.215567	0.257502	0.38613	0.280698	0.293543	0.242904
457	0.572326	0.435102	0.634631	0.54599	0.379946	0.349594	0.271803	0.31369	0.266205	0.377699	0.261788	0.341096	0.356216	0.293467	0.318524	0.29915	0.276128	0.351815	0.422425	0.388863	0.538662	0.488331	0.652457	0.351488	0.347066	0.265646	0.3515	0.323048	0.214149	0.339604	0.3656	0.260262	0.274823	0.259525	0.427518	0.251599	0.236817	0.23774	0.263851	0.308485	0.264389	0.216328	0.165478	0.215756	0.25783	0.38666	0.280944	0.294465	0.243555
458	0.57278	0.435482	0.634887	0.546384	0.380858	0.350337	0.272112	0.314057	0.266646	0.37828	0.262143	0.341175	0.356584	0.293738	0.318931	0.29981	0.276728	0.35243	0.422818	0.388888	0.53914	0.48877	0.652978	0.351764	0.347539	0.266246	0.352012	0.323758	0.214495	0.340075	0.366232	0.260676	0.275228	0.259701	0.428094	0.252072	0.237063	0.238135	0.264106	0.308832	0.264819	0.216709	0.165756	0.215823	0.257949	0.38703	0.281392	0.295074	0.244019
459	0.573319	0.43576	0.635314	0.54683	0.381702	0.350962	0.272406	0.314469	0.267199	0.378893	0.262432	0.341386	0.357105	0.294007	0.319418	0.300518	0.277267	0.353137	0.423192	0.389034	0.53973	0.489146	0.653412	0.352025	0.347896	0.266594	0.352591	0.324399	0.214831	0.340528	0.366873	0.261037	0.275716	0.260131	0.42872	0.252416	0.237409	0.238482	0.264339	0.309059	0.265351	0.216877	0.165943	0.215945	0.258158	0.387232	0.281909	0.295386	0.244264
460	0.573483	0.435838	0.635869	0.547299	0.382015	0.351133	0.272491	0.314931	0.267721	0.379612	0.262426	0.341963	0.357618	0.294395	0.320025	0.300931	0.277666	0.354007	0.423337	0.38925	0.540409	0.489376	0.653544	0.352646	0.347924	0.266767	0.353136	0.325097	0.21505	0.341021	0.367654	0.261059	0.276134	0.260942	0.429008	0.252598	0.237507	0.238629	0.264635	0.309383	0.265894	0.216946	0.166312	0.216322	0.25881	0.387421	0.282189	0.295744	0.244454
461	0.573728	0.436035	0.635829	0.547446	0.382459	0.351745	0.272607	0.315297	0.26796	0.380339	0.26261	0.341948	0.358137	0.294792	0.320369	0.301563	0.278293	0.354588	0.423602	0.3893	0.540794	0.48963	0.653861	0.352989	0.348276	0.26714	0.353607	0.325547	0.215269	0.34125	0.368109	0.261373	0.276535	0.261069	0.42915	0.253167	0.237762	0.238716	0.264946	0.309756	0.266164	0.217308	0.166421	0.216505	0.258799	0.387726	0.282581	0.296385	0.244706
462	0.574059	0.436308	0.635896	0.547636	0.383048	0.352428	0.272762	0.315609	0.268101	0.380967	0.26292	0.341873	0.358684	0.295007	0.32066	0.302231	0.27881	0.355175	0.423786	0.389288	0.541272	0.489629	0.654184	0.353397	0.348655	0.267473	0.353959	0.325827	0.21541	0.341502	0.368412	0.261622	0.276943	0.261137	0.429394	0.253675	0.237968	0.238896	0.265295	0.310105	0.26645	0.217713	0.166367	0.216419	0.258749	0.388085	0.282969	0.296989	0.245073
463	0.574384	0.436559	0.636247	0.547986	0.383667	0.352966	0.272948	0.315967	0.268314	0.381444	0.263233	0.342012	0.359236	0.295101	0.320976	0.302822	0.279096	0.355908	0.423881	0.389276	0.541862	0.489449	0.654405	0.353965	0.348884	0.267718	0.354212	0.326069	0.21546	0.341909	0.368731	0.261701	0.277242	0.261438	0.429809	0.253939	0.238097	0.239152	0.265614	0.310351	0.266844	0.218031	0.166386	0.216228	0.258933	0.388394	0.283223	0.297418	0.245494
464	0.574548	0.436664	0.636218	0.548219	0.384122	0.353497	0.273162	0.316529	0.268684	0.381782	0.263427	0.342133	0.359715	0.29546	0.321148	0.303394	0.279386	0.356636	0.42418	0.389228	0.542022	0.489672	0.6546	0.354359	0.349052	0.268159	0.354464	0.326428	0.215501	0.342321	0.369156	0.26194	0.277132	0.261626	0.430228	0.254235	0.238424	0.23926	0.265708	0.310412	0.267118	0.21837	0.166827	0.216351	0.258971	0.388516	0.283253	0.297844	0.245781
465	0.574576	0.43691	0.63636	0.548129	0.384657	0.354016	0.273402	0.316757	0.268921	0.382323	0.263426	0.342319	0.360045	0.295752	0.321476	0.303821	0.279737	0.357274	0.424697	0.389099	0.542401	0.489887	0.654775	0.354745	0.349315	0.268288	0.354957	0.326916	0.215775	0.342727	0.369574	0.262052	0.27731	0.26184	0.430812	0.254525	0.23846	0.239425	0.265953	0.310797	0.267457	0.218537	0.166899	0.216522	0.259182	0.388766	0.283474	0.298098	0.245849
466	0.574667	0.437221	0.636525	0.548056	0.385257	0.354559	0.27364	0.316791	0.269105	0.382908	0.263478	0.34246	0.360289	0.295986	0.321785	0.304192	0.280119	0.357751	0.425046	0.389003	0.542702	0.490015	0.654981	0.354981	0.349543	0.268455	0.355517	0.327464	0.216074	0.343066	0.370101	0.262263	0.277673	0.262049	0.431213	0.254903	0.238384	0.239587	0.266201	0.311163	0.267876	0.21874	0.166794	0.216665	0.259456	0.389094	0.283725	0.298438	0.246014
467	0.574957	0.437447	0.636532	0.548303	0.385826	0.355133	0.273847	0.3169	0.269367	0.38334	0.26374	0.342493	0.360562	0.296263	0.32193	0.304599	0.280491	0.358113	0.425021	0.389035	0.542689	0.490099	0.655234	0.355027	0.349642	0.268949	0.355913	0.327977	0.216204	0.343315	0.37076	0.262697	0.277973	0.262241	0.431236	0.255386	0.238433	0.239668	0.26631	0.311189	0.268292	0.219109	0.166871	0.216757	0.259632	0.389357	0.283837	0.29903	0.246478
468	0.575216	0.437546	0.636704	0.548533	0.38625	0.355629	0.274026	0.317129	0.269647	0.383819	0.26373	0.342666	0.360985	0.296721	0.322329	0.304944	0.280917	0.358773	0.425434	0.38908	0.543229	0.49034	0.655413	0.355442	0.349942	0.269062	0.356127	0.32839	0.216506	0.343594	0.371067	0.262665	0.278272	0.26263	0.431658	0.255675	0.23835	0.239756	0.266679	0.311501	0.268458	0.219145	0.167107	0.216763	0.259752	0.389445	0.284227	0.299379	0.246679
469	0.575402	0.437591	0.636965	0.54874	0.386561	0.35598	0.274251	0.31749	0.269867	0.384125	0.263759	0.342864	0.361448	0.297103	0.322578	0.305276	0.281139	0.359378	0.425693	0.389082	0.543491	0.490425	0.655536	0.355856	0.350094	0.269108	0.356327	0.328697	0.216597	0.343914	0.371327	0.262606	0.27851	0.262951	0.432094	0.255745	0.238615	0.239955	0.266961	0.311552	0.268652	0.21915	0.167297	0.216816	0.259885	0.389593	0.28441	0.299586	0.246762
470	0.575617	0.437646	0.637183	0.548927	0.386891	0.356275	0.274411	0.317824	0.270084	0.384438	0.263927	0.343037	0.361825	0.297302	0.322781	0.305571	0.281323	0.359849	0.425696	0.389119	0.543518	0.490418	0.655538	0.356142	0.35019	0.269334	0.35663	0.32905	0.216569	0.344242	0.371677	0.262738	0.278725	0.263197	0.432311	0.255863	0.239026	0.240121	0.267073	0.311535	0.268973	0.219333	0.167385	0.216917	0.260129	0.389813	0.284491	0.299811	0.246947
471	0.576018	0.437757	0.637218	0.549097	0.387407	0.356691	0.274316	0.317935	0.27043	0.385142	0.264167	0.343185	0.362016	0.297356	0.323329	0.305799	0.281854	0.360318	0.425722	0.389318	0.543902	0.490609	0.655358	0.356364	0.350563	0.269865	0.357075	0.329648	0.216792	0.34453	0.37211	0.263066	0.279014	0.263516	0.432258	0.256404	0.238997	0.240005	0.267129	0.312064	0.269359	0.21977	0.167434	0.216971	0.260535	0.389956	0.284919	0.300209	0.247429
472	0.576209	0.437941	0.637207	0.549117	0.387862	0.357096	0.274382	0.318456	0.270727	0.385728	0.264298	0.343258	0.362309	0.297558	0.323618	0.306399	0.282079	0.360996	0.426226	0.389261	0.544064	0.490702	0.655569	0.356705	0.350709	0.270123	0.357269	0.330011	0.216841	0.344939	0.372452	0.263191	0.279277	0.263643	0.432514	0.256663	0.239105	0.240146	0.267274	0.312478	0.269421	0.219971	0.167516	0.216932	0.260497	0.389923	0.285161	0.300398	0.247537
473	0.576357	0.437997	0.637302	0.54891	0.388402	0.35751	0.274545	0.31891	0.270986	0.386306	0.264458	0.343468	0.362494	0.297864	0.323904	0.306996	0.282332	0.361483	0.4265	0.389143	0.544428	0.490815	0.65583	0.3569	0.350815	0.2703	0.357557	0.33037	0.216893	0.34527	0.372818	0.263358	0.279623	0.263853	0.432723	0.256891	0.239283	0.240428	0.267544	0.312788	0.269592	0.220166	0.167784	0.216922	0.260616	0.390049	0.285352	0.300779	0.247753
474	0.57657	0.437931	0.637487	0.548618	0.389058	0.357989	0.274736	0.319014	0.271241	0.386928	0.26468	0.343814	0.362569	0.298183	0.324355	0.307345	0.282805	0.361716	0.426317	0.389129	0.545072	0.490974	0.655896	0.356926	0.351015	0.270554	0.358096	0.330833	0.217101	0.345456	0.373318	0.263662	0.280032	0.264282	0.43276	0.257268	0.239437	0.240676	0.267879	0.313078	0.270115	0.22049	0.168188	0.217033	0.261164	0.390414	0.285613	0.301457	0.248268
475	0.576693	0.438191	0.637435	0.548766	0.389559	0.358637	0.274998	0.319101	0.271517	0.387372	0.264701	0.343825	0.363074	0.298429	0.324763	0.307627	0.283188	0.36243	0.426629	0.389157	0.545189	0.490926	0.655919	0.357329	0.351173	0.270767	0.358513	0.331062	0.217441	0.345748	0.373993	0.263738	0.280204	0.26471	0.433184	0.257587	0.23959	0.240756	0.268063	0.313396	0.270715	0.220692	0.168277	0.217279	0.261516	0.390521	0.285883	0.301792	0.248443
476	0.576806	0.438479	0.63747	0.548888	0.389874	0.359077	0.27531	0.319472	0.271811	0.387785	0.26478	0.343851	0.363438	0.29876	0.325134	0.30812	0.283485	0.362995	0.427041	0.389266	0.545235	0.490924	0.656064	0.35777	0.351263	0.270955	0.358974	0.331626	0.217662	0.346263	0.374538	0.263894	0.280342	0.264779	0.433511	0.257948	0.239824	0.240944	0.268478	0.313696	0.271064	0.22093	0.168405	0.217444	0.261707	0.390731	0.286048	0.3021	0.248658
477	0.576977	0.438748	0.63743	0.548945	0.390202	0.359454	0.275471	0.319924	0.272127	0.388284	0.264991	0.343949	0.363649	0.299112	0.325518	0.308689	0.283753	0.363411	0.427425	0.38942	0.545447	0.490876	0.656157	0.358106	0.351397	0.271163	0.35942	0.332299	0.21773	0.346665	0.374917	0.264156	0.280601	0.264826	0.433796	0.258314	0.240076	0.241139	0.268874	0.313988	0.271204	0.221187	0.168617	0.217551	0.261917	0.390997	0.286214	0.302512	0.248969
478	0.577236	0.438987	0.637135	0.549008	0.390751	0.360005	0.275375	0.320185	0.272423	0.388924	0.265294	0.344076	0.363913	0.299378	0.325963	0.309122	0.284059	0.3639	0.427715	0.389527	0.545858	0.490676	0.656031	0.358324	0.351676	0.271433	0.35978	0.332685	0.217755	0.346668	0.375242	0.264426	0.281033	0.265268	0.434165	0.258636	0.240263	0.241199	0.268934	0.314306	0.271343	0.221409	0.168829	0.217696	0.262304	0.391173	0.286511	0.303066	0.249308
479	0.577435	0.438962	0.637128	0.548893	0.391279	0.36042	0.275695	0.32066	0.272399	0.389523	0.265426	0.344175	0.364532	0.299621	0.326418	0.309679	0.284372	0.364723	0.427771	0.38935	0.545866	0.490768	0.656205	0.358751	0.351871	0.271697	0.360265	0.332985	0.218125	0.34705	0.375811	0.264514	0.281266	0.265565	0.434071	0.259012	0.240495	0.241494	0.269159	0.314726	0.27167	0.221618	0.168825	0.217861	0.262536	0.391299	0.286755	0.303597	0.249548
480	0.577499	0.439096	0.637512	0.548859	0.391928	0.360954	0.276019	0.32098	0.2725	0.390012	0.265601	0.344397	0.364911	0.299984	0.326881	0.310157	0.284633	0.365229	0.428085	0.389262	0.545865	0.490822	0.656391	0.359066	0.351944	0.272001	0.360678	0.33342	0.218205	0.347598	0.376269	0.264575	0.281362	0.265896	0.434201	0.259437	0.240682	0.241793	0.269412	0.315058	0.271991	0.221833	0.168917	0.217855	0.26292	0.391503	0.287023	0.304102	0.249902
481	0.577569	0.43939	0.637941	0.548939	0.392619	0.36162	0.276171	0.321172	0.272834	0.390461	0.26578	0.344623	0.365008	0.300394	0.327374	0.31057	0.284935	0.36544	0.428637	0.389319	0.546041	0.490769	0.656364	0.359243	0.352043	0.272335	0.36103	0.333937	0.218054	0.348091	0.376592	0.264712	0.281563	0.266186	0.434648	0.259954	0.24083	0.242026	0.269614	0.315346	0.27229	0.22205	0.169132	0.217819	0.263393	0.391755	0.287405	0.304554	0.250336
482	0.577957	0.439431	0.63772	0.548941	0.393055	0.362165	0.276268	0.321661	0.273157	0.391054	0.265683	0.344506	0.365338	0.300585	0.327924	0.311147	0.285499	0.36604	0.428913	0.38925	0.546316	0.490826	0.656027	0.35957	0.352448	0.272645	0.36154	0.334247	0.218407	0.348377	0.377095	0.264954	0.282216	0.26613	0.434895	0.260639	0.241049	0.242299	0.269774	0.315844	0.272729	0.222246	0.169211	0.218182	0.263543	0.391883	0.287968	0.304915	0.250579
483	0.578334	0.439734	0.63758	0.548949	0.393319	0.362492	0.276436	0.322073	0.273551	0.39156	0.265887	0.344669	0.365893	0.301017	0.328361	0.311705	0.286015	0.366777	0.429419	0.389474	0.546438	0.49091	0.655978	0.360074	0.352579	0.273124	0.361998	0.334846	0.218661	0.348743	0.377711	0.265209	0.282482	0.266349	0.435195	0.260922	0.241321	0.242558	0.270051	0.316035	0.273091	0.222629	0.169579	0.218368	0.26394	0.392215	0.288251	0.305629	0.251088
484	0.578551	0.440068	0.637492	0.548863	0.393755	0.362936	0.27663	0.322396	0.273907	0.392082	0.266224	0.345041	0.366423	0.301566	0.328744	0.312161	0.286395	0.367541	0.429931	0.389641	0.546444	0.491033	0.655998	0.360558	0.352671	0.273561	0.362477	0.335571	0.218874	0.34918	0.378207	0.265405	0.282642	0.266825	0.435497	0.261162	0.241595	0.24281	0.270383	0.316228	0.273499	0.222949	0.170003	0.218472	0.264587	0.392489	0.288457	0.306275	0.251534
485	0.578626	0.440245	0.637332	0.548676	0.394539	0.363692	0.276829	0.32272	0.274194	0.392695	0.266478	0.345405	0.366777	0.302054	0.329183	0.312556	0.286708	0.368262	0.430263	0.389538	0.546484	0.491168	0.655901	0.360919	0.352966	0.273836	0.363019	0.33623	0.219127	0.349648	0.378522	0.26554	0.283011	0.267347	0.435769	0.261662	0.241876	0.243087	0.270715	0.31669	0.274023	0.223037	0.170252	0.218662	0.265305	0.392557	0.288833	0.306587	0.251713
486	0.578897	0.440578	0.637102	0.548719	0.395312	0.364389	0.277175	0.323223	0.274673	0.393217	0.266699	0.345519	0.367202	0.302454	0.329772	0.313232	0.287291	0.368927	0.430702	0.3897	0.546847	0.491111	0.656049	0.361431	0.353273	0.274263	0.363399	0.336903	0.219177	0.350198	0.379107	0.265767	0.283355	0.267593	0.436214	0.262077	0.242372	0.243469	0.27111	0.317148	0.274406	0.223115	0.170424	0.21892	0.265746	0.392852	0.28938	0.307141	0.252158
487	0.579126	0.440813	0.637015	0.548698	0.39592	0.364979	0.277543	0.323616	0.275066	0.393811	0.267128	0.345644	0.367652	0.302929	0.330546	0.31379	0.287875	0.369526	0.431053	0.389844	0.547113	0.491159	0.656142	0.362022	0.353591	0.274814	0.364059	0.337627	0.219373	0.350843	0.379766	0.26618	0.283937	0.267719	0.436256	0.262511	0.242644	0.243914	0.2716	0.317689	0.274912	0.223542	0.17068	0.219294	0.266165	0.393215	0.28992	0.3078	0.252657
488	0.579315	0.440978	0.637061	0.548685	0.396452	0.365524	0.277879	0.323942	0.275333	0.394484	0.267589	0.345887	0.368122	0.303473	0.331358	0.314275	0.288435	0.37014	0.431378	0.389967	0.547263	0.491337	0.656108	0.362533	0.353932	0.275347	0.364786	0.338437	0.219695	0.351501	0.380424	0.266654	0.284527	0.267927	0.436196	0.263034	0.242757	0.244325	0.272171	0.318189	0.275476	0.22407	0.171008	0.219637	0.266686	0.393562	0.290443	0.308466	0.253052
489	0.579569	0.441224	0.637105	0.548848	0.397099	0.366121	0.278169	0.324392	0.275582	0.395152	0.267775	0.346247	0.368594	0.30399	0.332004	0.314911	0.289034	0.370833	0.431849	0.390169	0.547439	0.491491	0.655999	0.362818	0.354289	0.275713	0.365139	0.339333	0.219948	0.352063	0.381065	0.266983	0.28476	0.268394	0.436644	0.263691	0.243011	0.244614	0.272761	0.318474	0.275913	0.224223	0.171318	0.219772	0.267358	0.393853	0.290998	0.309074	0.253279
490	0.579803	0.441545	0.637015	0.548721	0.39771	0.36659	0.278392	0.324928	0.27604	0.395624	0.268107	0.346551	0.368806	0.304426	0.332626	0.315452	0.289412	0.371195	0.432482	0.390325	0.547348	0.491269	0.655858	0.363221	0.354418	0.276242	0.365628	0.340133	0.220174	0.352585	0.381643	0.267264	0.285168	0.268916	0.437093	0.264457	0.243438	0.245034	0.273206	0.318731	0.276448	0.224393	0.171698	0.220064	0.268194	0.394194	0.291377	0.309761	0.253819
491	0.580031	0.441824	0.636887	0.548527	0.398436	0.367105	0.278678	0.325449	0.276515	0.396218	0.268385	0.346744	0.369054	0.304803	0.333357	0.316002	0.289903	0.371692	0.432878	0.390448	0.54738	0.491025	0.655748	0.363593	0.354618	0.276725	0.366237	0.340716	0.220274	0.353139	0.382279	0.267496	0.28569	0.26934	0.437229	0.265056	0.24388	0.245506	0.273545	0.319074	0.276901	0.224506	0.172011	0.220349	0.268888	0.394479	0.291911	0.310437	0.254304
492	0.580275	0.442041	0.636781	0.548448	0.399239	0.367685	0.279027	0.325902	0.276951	0.396996	0.26857	0.346913	0.369513	0.305185	0.33419	0.316641	0.290581	0.372514	0.433121	0.390578	0.547583	0.490987	0.655649	0.363916	0.354949	0.27713	0.366861	0.341254	0.220255	0.353731	0.382937	0.267743	0.286192	0.269675	0.437198	0.265452	0.24424	0.245965	0.273889	0.319493	0.277265	0.224589	0.172234	0.220558	0.269418	0.394704	0.292597	0.311076	0.254648
493	0.580559	0.44232	0.636676	0.548512	0.399788	0.368094	0.279244	0.326295	0.277543	0.39761	0.268916	0.347312	0.370135	0.305681	0.334934	0.317374	0.291092	0.373366	0.434012	0.390767	0.547441	0.49112	0.655425	0.364419	0.355067	0.277729	0.367343	0.342301	0.220279	0.354282	0.383337	0.268171	0.286511	0.27014	0.437745	0.265965	0.244535	0.246413	0.274419	0.319821	0.277803	0.224868	0.172523	0.220816	0.270194	0.395027	0.292908	0.311772	0.255259
494	0.580739	0.442515	0.636615	0.548421	0.40051	0.368803	0.279626	0.326766	0.277908	0.398127	0.26947	0.347571	0.370569	0.305961	0.335536	0.318107	0.291544	0.37409	0.434652	0.390979	0.547423	0.490875	0.655244	0.365002	0.355229	0.278369	0.367966	0.343035	0.220462	0.355127	0.383938	0.268689	0.286889	0.270562	0.438115	0.266722	0.244786	0.246943	0.274871	0.320296	0.278398	0.225224	0.172628	0.221131	0.271096	0.395326	0.293376	0.312562	0.255957
495	0.580923	0.442719	0.636379	0.548237	0.401288	0.369627	0.27993	0.327295	0.278234	0.398722	0.270051	0.347761	0.370985	0.306328	0.33625	0.31884	0.292096	0.374794	0.435163	0.391204	0.547543	0.490781	0.655129	0.365578	0.35552	0.278955	0.3687	0.343768	0.220764	0.355875	0.384754	0.269177	0.287364	0.27095	0.438303	0.267504	0.24516	0.247455	0.275413	0.320821	0.279016	0.225557	0.172854	0.221508	0.271989	0.395692	0.293937	0.313325	0.256562
496	0.581227	0.443029	0.635906	0.5481	0.401931	0.370285	0.279976	0.327829	0.278761	0.399499	0.270493	0.348027	0.371597	0.30705	0.337264	0.319598	0.29284	0.375608	0.435842	0.391431	0.547673	0.491266	0.655058	0.3661	0.355899	0.279473	0.369451	0.344854	0.2211	0.356218	0.38565	0.269558	0.287908	0.271361	0.438506	0.268093	0.245745	0.247879	0.27618	0.321283	0.279638	0.2258	0.173441	0.221924	0.272797	0.396176	0.294448	0.31398	0.256993
497	0.581532	0.443303	0.635949	0.548043	0.402486	0.370851	0.280351	0.328415	0.27931	0.400191	0.270969	0.348338	0.372209	0.307594	0.338226	0.320403	0.293566	0.376372	0.436548	0.391616	0.547661	0.491271	0.655035	0.366648	0.356038	0.280155	0.370266	0.345608	0.221441	0.356887	0.386485	0.269957	0.288487	0.271845	0.438873	0.268665	0.246218	0.248455	0.276788	0.321869	0.28024	0.226002	0.173845	0.2223	0.273706	0.396475	0.295077	0.314772	0.257545
498	0.581786	0.443637	0.635961	0.54798	0.403424	0.371634	0.28074	0.328951	0.279818	0.40093	0.271356	0.348485	0.372781	0.308083	0.339021	0.321233	0.294212	0.377223	0.437177	0.391859	0.547621	0.491098	0.655036	0.367345	0.35625	0.280831	0.370999	0.346401	0.221554	0.35766	0.387184	0.270268	0.289022	0.272305	0.439211	0.269467	0.246633	0.24905	0.277282	0.322428	0.28072	0.226183	0.174155	0.222545	0.274609	0.396823	0.295712	0.31551	0.258143
499	0.582016	0.444001	0.635793	0.547921	0.40452	0.372537	0.281025	0.329438	0.280298	0.401702	0.271747	0.348605	0.373313	0.308542	0.339752	0.32198	0.29483	0.37813	0.437677	0.392114	0.547673	0.490953	0.654869	0.36807	0.356609	0.281469	0.371719	0.347304	0.221594	0.358386	0.387899	0.270579	0.289513	0.272772	0.439422	0.270371	0.247044	0.249616	0.277755	0.3229	0.281231	0.226342	0.174424	0.222768	0.275513	0.397238	0.296352	0.31623	0.258754
500	0.582302	0.444284	0.635617	0.547925	0.405114	0.373198	0.28126	0.32995	0.280806	0.4024	0.27237	0.349037	0.373847	0.308946	0.340665	0.322522	0.29555	0.378951	0.438062	0.392251	0.547903	0.490944	0.654312	0.368567	0.357011	0.28214	0.372618	0.348165	0.221953	0.359004	0.388899	0.271092	0.290031	0.27336	0.439513	0.271024	0.247499	0.250171	0.278314	0.323315	0.282058	0.226485	0.17467	0.2232	0.276506	0.39759	0.297067	0.317114	0.259381
501	0.582677	0.444591	0.635485	0.547798	0.405892	0.373887	0.281644	0.330431	0.281261	0.403199	0.272987	0.349372	0.374549	0.309614	0.341658	0.323288	0.296397	0.379815	0.438629	0.392498	0.548048	0.490967	0.654254	0.369221	0.357475	0.282745	0.37338	0.349114	0.222206	0.359744	0.389704	0.271599	0.290658	0.273877	0.439831	0.271865	0.248002	0.250739	0.278872	0.323928	0.282738	0.226844	0.174915	0.223567	0.277467	0.398005	0.297835	0.318031	0.260033
502	0.582999	0.445013	0.635432	0.547737	0.406796	0.374641	0.2821	0.33097	0.28176	0.404083	0.273525	0.349681	0.375223	0.310278	0.342736	0.324114	0.297199	0.380682	0.439341	0.392758	0.548128	0.49103	0.654423	0.369888	0.357959	0.283402	0.374117	0.350132	0.222393	0.36068	0.390447	0.272074	0.291299	0.274314	0.440217	0.272717	0.248542	0.251471	0.27947	0.324536	0.28335	0.227189	0.17524	0.223935	0.278396	0.398444	0.298575	0.318775	0.260672
503	0.58327	0.445523	0.635406	0.547836	0.407687	0.375438	0.282517	0.331604	0.282362	0.404966	0.274022	0.350028	0.375782	0.310777	0.343832	0.324872	0.297882	0.381559	0.44008	0.392987	0.548206	0.491138	0.654499	0.370495	0.358392	0.284171	0.374917	0.351174	0.222578	0.361689	0.391266	0.27254	0.291885	0.274708	0.440539	0.273455	0.249102	0.252332	0.280134	0.324982	0.283996	0.227397	0.175665	0.224351	0.279315	0.398881	0.299221	0.319369	0.261287
504	0.58387	0.445855	0.635185	0.547868	0.40849	0.376214	0.282784	0.332221	0.282989	0.405665	0.274693	0.350323	0.376462	0.311341	0.344684	0.32569	0.29862	0.382623	0.440663	0.393362	0.548346	0.491274	0.654422	0.371292	0.358639	0.284961	0.375686	0.352183	0.222705	0.362277	0.392117	0.273067	0.292445	0.27513	0.440863	0.274256	0.249658	0.252855	0.280836	0.32531	0.284661	0.227699	0.17609	0.224716	0.280255	0.399362	0.299723	0.320323	0.261957
505	0.584308	0.446221	0.635044	0.547929	0.409284	0.377046	0.283156	0.332946	0.283673	0.406406	0.275272	0.350635	0.377108	0.311817	0.3456	0.326623	0.299373	0.383455	0.44137	0.393752	0.548422	0.491371	0.65436	0.372015	0.358909	0.285615	0.376543	0.353211	0.22297	0.362979	0.3929	0.273582	0.293053	0.2755	0.441241	0.275027	0.25023	0.253513	0.281466	0.325864	0.285357	0.22795	0.17645	0.225124	0.281206	0.399799	0.300408	0.321138	0.262535
506	0.584652	0.44661	0.635088	0.548066	0.410124	0.377891	0.28364	0.333719	0.284336	0.407163	0.275804	0.351017	0.377781	0.312383	0.346605	0.327542	0.300124	0.384256	0.442113	0.394018	0.548537	0.491446	0.65431	0.372703	0.359273	0.286199	0.377453	0.354231	0.223325	0.363896	0.393624	0.274105	0.293648	0.276004	0.441644	0.275859	0.250801	0.254295	0.282143	0.326531	0.286043	0.228185	0.176803	0.225558	0.282187	0.400198	0.30118	0.321905	0.263118
507	0.585103	0.44697	0.635273	0.54826	0.411037	0.378681	0.284123	0.334425	0.284887	0.407845	0.276403	0.351482	0.37857	0.313215	0.347615	0.328317	0.300842	0.38533	0.442742	0.394097	0.548792	0.491536	0.654246	0.373476	0.359713	0.286842	0.378327	0.355206	0.223641	0.364907	0.394361	0.274666	0.294161	0.276816	0.442041	0.276832	0.25135	0.255027	0.282983	0.327066	0.286664	0.228471	0.177213	0.225978	0.283229	0.400598	0.301823	0.322836	0.263831
508	0.585365	0.447459	0.635135	0.54821	0.411967	0.379468	0.284416	0.335101	0.285334	0.408552	0.276922	0.351908	0.379322	0.313797	0.348512	0.329241	0.301377	0.386225	0.443579	0.394323	0.548782	0.491559	0.65435	0.37424	0.360043	0.287455	0.379085	0.35623	0.223899	0.365644	0.395229	0.275135	0.294798	0.277507	0.44257	0.277622	0.2519	0.255684	0.283587	0.32756	0.287146	0.228631	0.177479	0.226459	0.284396	0.401031	0.302402	0.323573	0.264413
509	0.585705	0.447921	0.635076	0.548187	0.412821	0.380154	0.284761	0.335716	0.285878	0.409437	0.277491	0.352264	0.379962	0.314398	0.349576	0.330107	0.302086	0.386997	0.444223	0.394717	0.548984	0.491717	0.654448	0.37494	0.360427	0.288237	0.379869	0.357293	0.224171	0.366434	0.39616	0.275671	0.295406	0.278112	0.442985	0.278427	0.252319	0.256342	0.284178	0.328171	0.287744	0.228909	0.177825	0.226965	0.285553	0.401454	0.303098	0.324409	0.265136
510	0.586204	0.448317	0.635141	0.548297	0.413632	0.380808	0.285144	0.336275	0.286577	0.410409	0.27811	0.35258	0.380564	0.315103	0.350788	0.330854	0.302982	0.387803	0.444716	0.395205	0.54941	0.492016	0.654424	0.375646	0.360905	0.289128	0.380742	0.358411	0.224475	0.367372	0.397079	0.27626	0.295936	0.278655	0.443274	0.279279	0.252676	0.257052	0.284867	0.328874	0.288496	0.229298	0.178333	0.227454	0.286584	0.401902	0.303892	0.325405	0.265977
511	0.586713	0.448744	0.634961	0.548429	0.414556	0.381676	0.285274	0.336823	0.287328	0.411131	0.27862	0.352948	0.381342	0.315754	0.351806	0.331605	0.303694	0.388853	0.445578	0.395639	0.549545	0.492242	0.654252	0.376534	0.36137	0.289792	0.381668	0.359623	0.224762	0.368266	0.397917	0.276697	0.296472	0.27912	0.443691	0.280004	0.253252	0.257824	0.285599	0.329452	0.289191	0.229514	0.178899	0.227888	0.287421	0.402491	0.304567	0.326342	0.266581
512	0.587087	0.449097	0.634837	0.548463	0.415412	0.382401	0.285708	0.337593	0.287865	0.411954	0.279239	0.353295	0.381931	0.316315	0.352794	0.332501	0.304517	0.389765	0.446253	0.395818	0.549692	0.492335	0.654214	0.37715	0.361817	0.290525	0.382545	0.360578	0.224935	0.369144	0.398765	0.277085	0.29712	0.279617	0.444125	0.2809	0.253937	0.258583	0.286307	0.329997	0.289912	0.229687	0.179276	0.228171	0.288281	0.40301	0.305367	0.327265	0.267229
513	0.587436	0.449478	0.634857	0.548522	0.41625	0.383118	0.286183	0.338428	0.288446	0.412819	0.279981	0.353738	0.382572	0.316944	0.353817	0.333487	0.305405	0.390666	0.446887	0.396014	0.549895	0.492445	0.654394	0.37776	0.362264	0.291325	0.383401	0.361512	0.225177	0.370021	0.399623	0.277574	0.297859	0.280154	0.444544	0.281856	0.254638	0.259347	0.286968	0.330594	0.290591	0.229931	0.179592	0.228484	0.289308	0.403466	0.306185	0.32821	0.267864
514	0.587883	0.449956	0.634978	0.548707	0.417152	0.383962	0.286444	0.339149	0.289241	0.413626	0.280765	0.354279	0.383443	0.317698	0.354874	0.334471	0.306246	0.391679	0.447641	0.396445	0.550136	0.492663	0.654714	0.378594	0.362706	0.292117	0.384273	0.362624	0.225596	0.370907	0.400483	0.278202	0.298603	0.280707	0.444941	0.28274	0.255279	0.260127	0.287596	0.331267	0.291189	0.230274	0.17996	0.228967	0.290492	0.403904	0.306905	0.329175	0.268431
515	0.588439	0.450384	0.634944	0.548916	0.418152	0.384755	0.286791	0.339791	0.289831	0.41443	0.281356	0.354456	0.384183	0.318209	0.355849	0.335424	0.306953	0.392592	0.448265	0.396897	0.550416	0.492777	0.654808	0.379355	0.363026	0.292801	0.385131	0.363617	0.225945	0.371805	0.401401	0.278668	0.299191	0.281236	0.445319	0.283605	0.255848	0.260864	0.288277	0.331873	0.29184	0.23051	0.180175	0.229483	0.291472	0.404322	0.307589	0.330046	0.269083
516	0.588853	0.450873	0.63477	0.548995	0.418968	0.385648	0.287093	0.340315	0.290336	0.415131	0.281991	0.354642	0.38491	0.318842	0.356744	0.336246	0.307645	0.393484	0.449033	0.397191	0.55046	0.492908	0.654773	0.380109	0.36335	0.29353	0.386028	0.364707	0.22624	0.372618	0.402181	0.279182	0.299692	0.281737	0.445789	0.284496	0.256217	0.26147	0.288987	0.332428	0.292519	0.230755	0.180539	0.229963	0.292486	0.404737	0.308227	0.330833	0.269734
517	0.589143	0.451361	0.634618	0.548961	0.419731	0.386572	0.287412	0.340902	0.290879	0.415797	0.282686	0.354994	0.385607	0.319635	0.357698	0.337047	0.308412	0.394407	0.449852	0.397408	0.550499	0.493068	0.654724	0.380853	0.36377	0.294348	0.387046	0.365887	0.226541	0.373412	0.40295	0.27975	0.300234	0.28227	0.446294	0.285389	0.256614	0.262075	0.289739	0.332989	0.29328	0.231068	0.18102	0.230469	0.293581	0.405183	0.308888	0.331669	0.270432
518	0.589487	0.451728	0.63469	0.548941	0.420741	0.387357	0.287889	0.34178	0.291561	0.416577	0.283348	0.355509	0.386224	0.320425	0.358865	0.338016	0.309301	0.395398	0.450477	0.397751	0.550949	0.493222	0.654774	0.381574	0.364324	0.295222	0.388201	0.367031	0.226906	0.37433	0.403946	0.280285	0.300941	0.282913	0.446705	0.286232	0.257373	0.262895	0.290555	0.333618	0.294172	0.231451	0.181423	0.231084	0.294697	0.405695	0.30966	0.332706	0.271262
519	0.590015	0.452199	0.634753	0.549024	0.421615	0.388077	0.288382	0.3425	0.292277	0.41743	0.284055	0.355972	0.387085	0.321022	0.359883	0.338919	0.310144	0.396494	0.451219	0.398051	0.551249	0.493452	0.654902	0.382491	0.364755	0.296031	0.388897	0.368058	0.227119	0.375295	0.404723	0.280893	0.301583	0.283573	0.447076	0.287098	0.257953	0.26378	0.291337	0.334163	0.294828	0.231776	0.181883	0.231448	0.295834	0.406235	0.310394	0.333676	0.272035
520	0.590505	0.452712	0.634711	0.549105	0.422373	0.388743	0.288816	0.34317	0.292961	0.418293	0.284708	0.356359	0.387927	0.321521	0.360882	0.339869	0.311011	0.397583	0.452052	0.398393	0.551398	0.493527	0.655	0.383442	0.365165	0.296642	0.389624	0.368984	0.227395	0.376242	0.405522	0.281434	0.302254	0.28415	0.447592	0.287998	0.258538	0.26464	0.291968	0.334734	0.295452	0.231996	0.182219	0.231724	0.296903	0.406741	0.31117	0.33453	0.272636
521	0.590876	0.45318	0.634588	0.549126	0.423168	0.389444	0.289167	0.343871	0.293581	0.419117	0.285301	0.356702	0.388597	0.322087	0.361963	0.340878	0.311905	0.398582	0.452846	0.398795	0.55149	0.493473	0.655025	0.38426	0.365636	0.297158	0.390623	0.369915	0.227781	0.377162	0.40645	0.281905	0.303	0.284662	0.448174	0.288958	0.259218	0.265428	0.292517	0.335391	0.296157	0.232147	0.182447	0.232078	0.297915	0.40718	0.31197	0.335323	0.273149
522	0.591324	0.453534	0.63458	0.549131	0.4243	0.390416	0.289472	0.344547	0.29413	0.419883	0.285996	0.357073	0.389195	0.322942	0.363098	0.341744	0.312681	0.399468	0.453369	0.399132	0.551667	0.493765	0.655042	0.384823	0.366154	0.298044	0.391566	0.371075	0.227984	0.378127	0.407296	0.282554	0.303745	0.285311	0.448303	0.290054	0.259807	0.266141	0.293351	0.336079	0.296822	0.232359	0.182945	0.232589	0.299061	0.407561	0.312585	0.336212	0.273952
523	0.591748	0.453918	0.634583	0.549288	0.425207	0.391197	0.289868	0.345251	0.294802	0.420651	0.286708	0.357409	0.389912	0.323594	0.364083	0.342699	0.313481	0.400422	0.454085	0.399488	0.551761	0.493932	0.65503	0.385511	0.366519	0.298917	0.392539	0.372133	0.228329	0.379013	0.40826	0.283212	0.304322	0.285897	0.448672	0.29098	0.260406	0.266993	0.294054	0.336697	0.297508	0.232691	0.183269	0.233132	0.30004	0.407927	0.313241	0.337195	0.27474
524	0.592141	0.454352	0.634566	0.549405	0.425991	0.391909	0.290257	0.345965	0.295485	0.421473	0.287337	0.357779	0.390681	0.324153	0.365047	0.343698	0.314346	0.40139	0.454866	0.399815	0.551971	0.493973	0.655012	0.386317	0.366848	0.299672	0.393511	0.37317	0.228747	0.37988	0.409203	0.283744	0.304916	0.28645	0.449156	0.291725	0.260987	0.267889	0.29469	0.337321	0.298238	0.232986	0.183541	0.233646	0.300962	0.408315	0.314002	0.338126	0.275413
525	0.592516	0.454807	0.634512	0.549289	0.426866	0.392753	0.290529	0.34665	0.296047	0.42233	0.287849	0.358226	0.391392	0.324833	0.366135	0.344637	0.315256	0.402287	0.455499	0.400063	0.552425	0.494013	0.655022	0.387111	0.367283	0.300321	0.394441	0.374304	0.229095	0.380807	0.409973	0.284121	0.305695	0.287038	0.449488	0.292436	0.261526	0.268693	0.295414	0.338016	0.298992	0.233122	0.183959	0.234104	0.302001	0.408746	0.314813	0.338902	0.275973
526	0.592831	0.455245	0.634388	0.549198	0.427608	0.393458	0.290874	0.347261	0.29667	0.422893	0.28849	0.358516	0.392136	0.325427	0.367107	0.345554	0.316057	0.403209	0.456229	0.400321	0.552531	0.494072	0.655082	0.387821	0.367623	0.300997	0.395369	0.375261	0.229426	0.381714	0.410774	0.284679	0.306264	0.287589	0.449871	0.293494	0.262184	0.269556	0.296143	0.338574	0.29961	0.23342	0.184274	0.234526	0.303065	0.409187	0.315355	0.339774	0.276583
527	0.593231	0.455602	0.634228	0.549224	0.428365	0.39416	0.291099	0.347918	0.297355	0.423561	0.289117	0.358842	0.392868	0.326057	0.368096	0.346494	0.316867	0.404187	0.45688	0.400597	0.552599	0.494192	0.655118	0.388647	0.367986	0.301772	0.396311	0.376294	0.229754	0.382472	0.411639	0.285291	0.306828	0.288098	0.450283	0.294475	0.262807	0.270275	0.296885	0.339117	0.300321	0.233719	0.184675	0.234978	0.304099	0.409584	0.315899	0.34066	0.277244
528	0.59369	0.455933	0.634094	0.549335	0.429196	0.394912	0.291323	0.348626	0.29806	0.424374	0.289724	0.359266	0.393531	0.326745	0.369104	0.347456	0.317728	0.40517	0.457511	0.400891	0.552749	0.494383	0.655096	0.389498	0.368385	0.302639	0.397218	0.377432	0.230034	0.383239	0.412504	0.285893	0.307462	0.288649	0.45067	0.295306	0.26337	0.270942	0.297637	0.339689	0.301087	0.233996	0.185154	0.235419	0.305138	0.409967	0.316524	0.341554	0.277955
529	0.594046	0.456375	0.63405	0.549401	0.430072	0.395681	0.291887	0.349296	0.298724	0.425069	0.290414	0.359718	0.394076	0.327426	0.370028	0.348402	0.318611	0.406057	0.458351	0.401197	0.55292	0.494622	0.655016	0.390068	0.36874	0.303522	0.398006	0.37851	0.230195	0.384366	0.413249	0.286489	0.308109	0.289371	0.450964	0.296216	0.263955	0.27187	0.298386	0.340261	0.30167	0.234341	0.185547	0.235733	0.306276	0.410422	0.317141	0.342517	0.278704
530	0.594371	0.456722	0.633996	0.549292	0.430989	0.396529	0.292227	0.349909	0.29937	0.425801	0.290981	0.360015	0.394893	0.32812	0.371074	0.349384	0.319481	0.407066	0.458981	0.401442	0.553128	0.49477	0.654963	0.390789	0.369176	0.304191	0.398932	0.379566	0.230509	0.385255	0.414137	0.28706	0.308784	0.289938	0.451226	0.297184	0.264485	0.272727	0.299179	0.340892	0.302412	0.234565	0.185937	0.236155	0.307293	0.410774	0.317803	0.343394	0.2793
531	0.594696	0.457072	0.633904	0.549177	0.431807	0.39732	0.292506	0.350606	0.299985	0.426561	0.291517	0.360245	0.395706	0.328799	0.372148	0.350384	0.320397	0.408108	0.459595	0.401669	0.553361	0.49488	0.655003	0.391595	0.369598	0.3049	0.399949	0.380656	0.230921	0.38609	0.415043	0.287654	0.309489	0.290423	0.451565	0.298154	0.265093	0.27358	0.299989	0.341545	0.30316	0.234779	0.186279	0.23667	0.30824	0.411108	0.318459	0.344281	0.279939
532	0.595042	0.457487	0.633775	0.549171	0.432508	0.398005	0.292888	0.351424	0.30059	0.427289	0.292103	0.360527	0.396319	0.329435	0.373156	0.3514	0.321376	0.409095	0.460335	0.401931	0.553578	0.49499	0.65509	0.392367	0.369933	0.305789	0.400942	0.381765	0.231316	0.387049	0.415846	0.288289	0.310199	0.29095	0.451984	0.299083	0.265823	0.274488	0.300762	0.342169	0.303803	0.235062	0.186538	0.23718	0.309193	0.411493	0.319077	0.345224	0.280724
533	0.595448	0.45783	0.633636	0.549145	0.433383	0.398791	0.293271	0.352105	0.301297	0.427849	0.292659	0.360957	0.396959	0.329999	0.374109	0.352509	0.322307	0.410068	0.46097	0.402274	0.553682	0.494991	0.654931	0.393068	0.370228	0.306563	0.401763	0.382683	0.231585	0.388006	0.416568	0.288893	0.310836	0.29161	0.452231	0.29997	0.266445	0.275324	0.301387	0.342722	0.304536	0.235301	0.186717	0.237478	0.310157	0.411861	0.319708	0.346048	0.281385
534	0.595745	0.458167	0.633455	0.549158	0.434264	0.399621	0.293537	0.3527	0.302058	0.428512	0.293239	0.361266	0.397613	0.330629	0.375083	0.353552	0.32325	0.410913	0.461573	0.402543	0.553804	0.495043	0.654859	0.393759	0.370603	0.307364	0.402638	0.383719	0.231836	0.388869	0.417397	0.289458	0.311466	0.29226	0.452546	0.300882	0.267034	0.276191	0.302105	0.343306	0.305281	0.23552	0.187075	0.23786	0.311166	0.412246	0.320295	0.346891	0.282091
535	0.595959	0.458503	0.633282	0.549143	0.435123	0.400401	0.293823	0.353329	0.30276	0.429257	0.293812	0.361503	0.398271	0.331313	0.376111	0.354555	0.324232	0.411778	0.462224	0.402751	0.553959	0.495174	0.654848	0.394477	0.371018	0.308136	0.40357	0.384875	0.232108	0.389757	0.418297	0.289998	0.312134	0.292861	0.452868	0.301869	0.267654	0.277116	0.302906	0.343902	0.305984	0.235724	0.18754	0.238311	0.312191	0.412616	0.320891	0.347751	0.282763
536	0.596203	0.458815	0.63316	0.549011	0.435971	0.401062	0.294307	0.354093	0.30332	0.429954	0.294328	0.361839	0.398919	0.331983	0.377192	0.355601	0.325251	0.412857	0.462961	0.402978	0.554093	0.495327	0.654727	0.395221	0.371368	0.308792	0.404474	0.386013	0.232404	0.390808	0.419144	0.290543	0.31285	0.293435	0.453054	0.302933	0.26834	0.278072	0.303685	0.344449	0.306627	0.23591	0.187916	0.238706	0.313177	0.412921	0.321554	0.348571	0.283273
537	0.596554	0.459051	0.632854	0.548864	0.436689	0.401829	0.294659	0.354735	0.304043	0.430654	0.294862	0.362252	0.399553	0.332699	0.378248	0.356604	0.326212	0.413852	0.463507	0.403208	0.554093	0.495317	0.654422	0.395884	0.371642	0.309533	0.405423	0.387056	0.232728	0.391631	0.419958	0.291164	0.313511	0.294093	0.453325	0.303841	0.268937	0.278886	0.304488	0.344976	0.307392	0.236074	0.188278	0.239144	0.314119	0.4132	0.322118	0.349357	0.283882
538	0.596872	0.459308	0.632609	0.548712	0.437498	0.402638	0.294946	0.355449	0.304803	0.431331	0.295389	0.362613	0.400085	0.333368	0.379193	0.357703	0.327184	0.414742	0.464113	0.403401	0.554021	0.495258	0.654264	0.396498	0.371949	0.310304	0.40638	0.388087	0.233037	0.392507	0.420782	0.291765	0.314171	0.294692	0.453583	0.304704	0.269545	0.279744	0.305206	0.345557	0.308085	0.236248	0.188582	0.239557	0.315026	0.413524	0.322669	0.350194	0.284535
539	0.597109	0.459599	0.63246	0.548526	0.438428	0.403462	0.295238	0.356253	0.305519	0.431991	0.295909	0.362908	0.400597	0.333982	0.380095	0.358912	0.328206	0.415622	0.4648	0.403545	0.553945	0.495213	0.654254	0.397144	0.372272	0.311095	0.407316	0.38915	0.233318	0.393512	0.421626	0.292344	0.314858	0.29523	0.453782	0.305644	0.270196	0.280705	0.305877	0.346189	0.30869	0.236453	0.18884	0.239928	0.315936	0.413878	0.323219	0.351102	0.285203
540	0.59735	0.459811	0.632147	0.548247	0.439246	0.404342	0.295573	0.356911	0.306209	0.432688	0.29646	0.363281	0.401379	0.334651	0.381204	0.360067	0.329269	0.416685	0.46525	0.403667	0.553921	0.495153	0.653954	0.397939	0.372421	0.311971	0.40823	0.39022	0.23361	0.394399	0.422456	0.293024	0.315551	0.295909	0.453978	0.306757	0.270804	0.281636	0.306725	0.346772	0.309441	0.236693	0.189137	0.240318	0.316914	0.414144	0.323667	0.352003	0.285924
541	0.597619	0.460101	0.631809	0.548001	0.440119	0.405075	0.295931	0.357562	0.306913	0.433361	0.296964	0.36362	0.402076	0.335354	0.382243	0.361165	0.33034	0.417727	0.465831	0.403784	0.553908	0.495043	0.653632	0.398704	0.372651	0.312742	0.409158	0.391248	0.233878	0.395347	0.423246	0.293622	0.316191	0.296554	0.454213	0.30767	0.271462	0.282546	0.307459	0.34737	0.310151	0.236878	0.189456	0.240698	0.317804	0.414404	0.324209	0.352776	0.286573
542	0.597877	0.460383	0.63151	0.547778	0.440965	0.405777	0.296274	0.358222	0.307663	0.434023	0.297438	0.363936	0.402656	0.336046	0.383287	0.362257	0.331428	0.418714	0.466457	0.403941	0.553831	0.494889	0.653327	0.399364	0.37297	0.313492	0.410087	0.392286	0.234127	0.396332	0.424045	0.294191	0.316881	0.297149	0.454422	0.308588	0.272118	0.283483	0.308174	0.347968	0.310843	0.237065	0.18981	0.241041	0.318671	0.414681	0.324797	0.353563	0.287172
543	0.598094	0.46058	0.631244	0.547536	0.441728	0.406583	0.296586	0.358901	0.308468	0.434701	0.29791	0.364275	0.40319	0.336704	0.38442	0.363402	0.332561	0.419662	0.466992	0.404153	0.553655	0.494717	0.653012	0.399926	0.373302	0.314324	0.411015	0.393375	0.234382	0.397293	0.424895	0.294811	0.317683	0.297735	0.454553	0.309707	0.272737	0.284473	0.308989	0.348548	0.311574	0.237293	0.190192	0.241352	0.319593	0.414977	0.325349	0.354476	0.28777
544	0.598298	0.460862	0.630815	0.547248	0.442647	0.407434	0.296929	0.359681	0.309285	0.435402	0.298357	0.364708	0.40378	0.337404	0.385455	0.364642	0.333806	0.42059	0.467525	0.404304	0.553513	0.494568	0.652629	0.400548	0.373541	0.315146	0.412033	0.394439	0.234715	0.398209	0.425743	0.295451	0.31839	0.298395	0.454673	0.310663	0.273447	0.285431	0.309749	0.349126	0.312351	0.237422	0.190519	0.241735	0.320487	0.415287	0.325911	0.355271	0.288353
545	0.598525	0.461054	0.63045	0.546922	0.443561	0.408311	0.29734	0.360413	0.31008	0.4361	0.298799	0.365101	0.404406	0.338095	0.386423	0.365882	0.334934	0.421554	0.468	0.404434	0.553299	0.494411	0.652196	0.401225	0.373718	0.315932	0.413011	0.39551	0.235012	0.399162	0.426588	0.296105	0.319068	0.299061	0.454825	0.311636	0.274146	0.286384	0.310523	0.3497	0.313093	0.237579	0.190754	0.242113	0.321397	0.415589	0.326425	0.356116	0.289023
546	0.59873	0.461192	0.630151	0.546514	0.444414	0.40916	0.297748	0.361074	0.310807	0.436773	0.299253	0.365451	0.405023	0.338791	0.387395	0.367076	0.336011	0.422548	0.468471	0.404506	0.553028	0.494189	0.651718	0.401912	0.373885	0.316724	0.413934	0.396622	0.235267	0.400149	0.427421	0.296789	0.319781	0.299716	0.454989	0.312677	0.274782	0.28735	0.31134	0.350274	0.31378	0.237799	0.19097	0.242453	0.322272	0.415856	0.326866	0.356986	0.289736
547	0.598833	0.461433	0.629773	0.545979	0.445225	0.409923	0.298037	0.361743	0.311434	0.437417	0.299722	0.365835	0.405574	0.339544	0.388454	0.368235	0.337281	0.423528	0.469044	0.404454	0.55279	0.493847	0.651212	0.402537	0.374099	0.317586	0.414869	0.39779	0.235547	0.401109	0.428233	0.297527	0.32057	0.300382	0.455109	0.313739	0.275363	0.288344	0.31219	0.350857	0.314436	0.238043	0.191295	0.242759	0.323021	0.416065	0.327241	0.357747	0.290359
548	0.599012	0.461599	0.629346	0.545626	0.445966	0.410679	0.298451	0.362556	0.312156	0.438134	0.300183	0.366141	0.406074	0.340329	0.38957	0.369587	0.338556	0.424474	0.469573	0.404494	0.552519	0.4936	0.650927	0.403117	0.374334	0.318398	0.415937	0.398862	0.235863	0.402075	0.429142	0.298218	0.321279	0.301045	0.455208	0.314647	0.276107	0.289362	0.312966	0.351479	0.315202	0.238205	0.191627	0.243129	0.323867	0.416281	0.327719	0.358597	0.291006
549	0.599207	0.461684	0.628889	0.545295	0.446771	0.411498	0.29887	0.363314	0.312958	0.43878	0.300562	0.366429	0.406591	0.341051	0.390621	0.370918	0.339847	0.425416	0.470005	0.404606	0.552223	0.493336	0.650486	0.40373	0.374551	0.319231	0.416948	0.39993	0.236149	0.403054	0.429993	0.298826	0.321979	0.301666	0.455296	0.315623	0.276806	0.290374	0.313741	0.352045	0.315945	0.238378	0.191939	0.243503	0.324698	0.416514	0.328196	0.359461	0.291638
550	0.599365	0.461743	0.628408	0.544858	0.447685	0.412376	0.299208	0.363954	0.313788	0.439328	0.300865	0.366758	0.407154	0.3417	0.391587	0.37214	0.341162	0.426364	0.470367	0.404702	0.551914	0.492984	0.649788	0.404385	0.374736	0.320093	0.417832	0.401055	0.236386	0.404041	0.430742	0.299399	0.322718	0.302246	0.455366	0.31675	0.277382	0.291374	0.314551	0.352545	0.316611	0.238599	0.192233	0.243821	0.325452	0.416736	0.328615	0.360274	0.292224
551	0.599521	0.46191	0.627871	0.544366	0.448565	0.413187	0.299529	0.36477	0.314588	0.440037	0.301264	0.367154	0.407705	0.342445	0.392648	0.373519	0.342451	0.42728	0.470802	0.404639	0.551601	0.492623	0.649382	0.404947	0.374926	0.320826	0.418818	0.40219	0.236657	0.40501	0.431626	0.300118	0.323444	0.302852	0.455363	0.31776	0.278104	0.292402	0.315302	0.353156	0.317379	0.238743	0.192546	0.244052	0.326255	0.416857	0.329082	0.361054	0.292765
552	0.599627	0.462029	0.627342	0.543815	0.44935	0.413954	0.299845	0.365584	0.31535	0.440638	0.30164	0.367545	0.40825	0.343182	0.39366	0.3749	0.343731	0.428203	0.471223	0.404563	0.551179	0.492319	0.648956	0.405555	0.375037	0.321636	0.419835	0.403273	0.236957	0.405978	0.432473	0.30084	0.324153	0.303551	0.455358	0.318797	0.278875	0.293386	0.316118	0.353702	0.318092	0.238916	0.19282	0.244315	0.327031	0.417016	0.329404	0.361873	0.293323
553	0.599736	0.462088	0.626845	0.543306	0.450087	0.414712	0.300154	0.366374	0.31617	0.441189	0.301972	0.367881	0.408784	0.343914	0.394644	0.376268	0.345072	0.429132	0.471565	0.404544	0.550782	0.492049	0.648437	0.40617	0.3752	0.322466	0.420778	0.404341	0.237204	0.40693	0.433257	0.301527	0.324885	0.304244	0.455351	0.319853	0.279607	0.294384	0.316953	0.354267	0.318769	0.239061	0.193088	0.244575	0.327742	0.417177	0.329734	0.362695	0.293885
554	0.599895	0.462135	0.626375	0.542906	0.450847	0.415491	0.300463	0.367162	0.317113	0.441818	0.302275	0.368146	0.409306	0.344653	0.395658	0.377647	0.346523	0.430043	0.471818	0.404583	0.550542	0.491751	0.647846	0.406724	0.375531	0.32321	0.421596	0.405439	0.237348	0.40786	0.434014	0.302186	0.325673	0.304825	0.45533	0.320874	0.280247	0.295468	0.317722	0.354954	0.319476	0.239115	0.193387	0.244772	0.328372	0.417281	0.330251	0.363463	0.294435
555	0.599947	0.462262	0.625843	0.542311	0.451608	0.416254	0.300853	0.367912	0.317899	0.442377	0.302596	0.368416	0.409831	0.34528	0.396639	0.379022	0.347889	0.430867	0.472257	0.404463	0.550116	0.491338	0.647281	0.407328	0.375653	0.324035	0.422586	0.406447	0.237639	0.408811	0.434831	0.302876	0.326442	0.305466	0.455375	0.321847	0.28095	0.296487	0.318451	0.355468	0.320171	0.239274	0.193589	0.245028	0.328959	0.417477	0.330605	0.364171	0.295079
556	0.600017	0.462362	0.625341	0.541801	0.452344	0.416994	0.301203	0.36863	0.318659	0.442979	0.302934	0.368725	0.410357	0.345968	0.39765	0.380362	0.349272	0.431714	0.472588	0.404361	0.549744	0.49093	0.646691	0.407904	0.375827	0.324897	0.423613	0.407489	0.237903	0.409843	0.435683	0.303614	0.32721	0.306116	0.455322	0.322897	0.281631	0.297552	0.319213	0.356025	0.32089	0.239487	0.193748	0.245298	0.329589	0.417696	0.330936	0.36496	0.295729
557	0.600141	0.462422	0.624876	0.541414	0.453093	0.417749	0.301489	0.369389	0.319491	0.443657	0.303261	0.369087	0.410877	0.346759	0.398718	0.381733	0.350724	0.432624	0.472809	0.404331	0.549456	0.490595	0.646091	0.408459	0.376095	0.325765	0.424603	0.408603	0.238111	0.410929	0.436527	0.304366	0.327993	0.306763	0.455209	0.324019	0.282304	0.298665	0.320038	0.356672	0.321626	0.239677	0.193929	0.245565	0.330289	0.417891	0.331304	0.365817	0.296327
558	0.600251	0.462534	0.624361	0.540922	0.453946	0.418594	0.301795	0.370313	0.32043	0.444353	0.303528	0.369492	0.411386	0.347551	0.399823	0.383285	0.352224	0.433553	0.47323	0.404279	0.549051	0.490333	0.645575	0.409082	0.376247	0.326626	0.425573	0.409731	0.238404	0.411955	0.437314	0.30505	0.328796	0.307437	0.455278	0.325076	0.283087	0.299706	0.320907	0.357255	0.322333	0.23976	0.194198	0.245844	0.331018	0.418052	0.331667	0.366572	0.296863
559	0.600383	0.462706	0.623861	0.540426	0.454785	0.419465	0.302173	0.371146	0.321307	0.445076	0.303816	0.369847	0.411926	0.348329	0.401011	0.384852	0.35382	0.434544	0.473718	0.404236	0.54877	0.490037	0.64511	0.409595	0.37644	0.327544	0.426593	0.410871	0.238724	0.412962	0.438165	0.305792	0.329689	0.308074	0.455449	0.326206	0.283876	0.300772	0.321752	0.357959	0.323068	0.239909	0.194493	0.246142	0.331696	0.418257	0.332084	0.367397	0.297535
560	0.600525	0.462858	0.623401	0.539954	0.455614	0.420308	0.302608	0.371972	0.32219	0.445748	0.304112	0.370215	0.412514	0.349152	0.402186	0.386416	0.355438	0.435591	0.474161	0.404182	0.548487	0.48975	0.644626	0.410154	0.376632	0.328461	0.427657	0.412043	0.23906	0.414012	0.439075	0.306562	0.330556	0.308753	0.455605	0.327328	0.284648	0.301919	0.322587	0.358662	0.32386	0.240068	0.194795	0.246405	0.332375	0.418471	0.332492	0.368227	0.29821
561	0.600667	0.462952	0.622987	0.539499	0.456436	0.421093	0.303062	0.372861	0.323144	0.446339	0.304399	0.370643	0.413138	0.35004	0.403278	0.387954	0.357012	0.436649	0.474511	0.404112	0.548081	0.489495	0.644065	0.410854	0.376771	0.329352	0.428723	0.413246	0.239388	0.41513	0.43998	0.30732	0.331317	0.309511	0.455657	0.328383	0.285388	0.303149	0.323437	0.359248	0.324695	0.240182	0.195095	0.24661	0.33309	0.418653	0.332846	0.369006	0.29878
562	0.60084	0.463115	0.622628	0.538999	0.457178	0.421854	0.303498	0.373638	0.32409	0.446985	0.304715	0.371028	0.413727	0.350875	0.404376	0.389324	0.358565	0.437605	0.474889	0.404109	0.54765	0.489138	0.64342	0.411432	0.37687	0.330361	0.429704	0.414407	0.239615	0.41627	0.440734	0.30811	0.332094	0.310182	0.455603	0.329517	0.286026	0.304359	0.324295	0.359775	0.32546	0.240344	0.195397	0.246839	0.333741	0.418832	0.333219	0.36985	0.299431
563	0.600934	0.463208	0.622117	0.538486	0.457933	0.422587	0.303881	0.374435	0.32499	0.447607	0.304979	0.371421	0.414204	0.35167	0.405481	0.390805	0.360128	0.438503	0.475238	0.40405	0.547259	0.488789	0.642856	0.41193	0.377034	0.331293	0.430746	0.415491	0.239843	0.417261	0.441565	0.308853	0.332917	0.310868	0.455627	0.330586	0.286743	0.305506	0.325119	0.360367	0.326256	0.240428	0.195637	0.247126	0.334372	0.418966	0.333572	0.370613	0.300038
564	0.600993	0.463285	0.621569	0.537976	0.458714	0.423317	0.304235	0.375261	0.325862	0.448171	0.305208	0.371831	0.414649	0.352449	0.406538	0.392393	0.36169	0.439385	0.475598	0.403958	0.546885	0.48844	0.642344	0.412436	0.377228	0.332191	0.431802	0.416538	0.24011	0.418215	0.442463	0.309607	0.333753	0.311574	0.455747	0.33163	0.287526	0.306624	0.325925	0.361005	0.32702	0.2405	0.195834	0.24741	0.334999	0.4191	0.33392	0.371352	0.300613
565	0.601126	0.463468	0.621221	0.537474	0.459486	0.424078	0.304607	0.376066	0.326745	0.44869	0.305472	0.372242	0.4152	0.353236	0.40749	0.393937	0.363222	0.440288	0.476029	0.40392	0.54647	0.488029	0.641759	0.413044	0.377351	0.333202	0.432754	0.417622	0.240418	0.419343	0.443304	0.310466	0.334545	0.31226	0.45587	0.332761	0.288263	0.30777	0.326752	0.361593	0.327642	0.240705	0.196053	0.247596	0.335616	0.419301	0.334296	0.372203	0.301231
566	0.601244	0.463539	0.620728	0.536949	0.460211	0.424871	0.304911	0.376872	0.327566	0.449305	0.305781	0.372592	0.415662	0.353994	0.408525	0.39541	0.364734	0.441197	0.476275	0.403842	0.546105	0.487598	0.64115	0.413634	0.37747	0.33416	0.43374	0.418718	0.240754	0.420311	0.444165	0.311173	0.335355	0.312921	0.455844	0.333834	0.289015	0.308827	0.327572	0.362153	0.328393	0.240914	0.196333	0.247847	0.336175	0.419429	0.334633	0.373012	0.301863
567	0.601322	0.463565	0.620178	0.536392	0.460898	0.425618	0.305247	0.377623	0.328361	0.44992	0.306047	0.372906	0.416103	0.354697	0.409528	0.396816	0.366238	0.442018	0.476491	0.403696	0.545701	0.487159	0.640557	0.414137	0.377579	0.335039	0.434705	0.419759	0.241042	0.421248	0.444976	0.311831	0.336111	0.313553	0.455785	0.33486	0.289722	0.309848	0.328358	0.362673	0.329121	0.241081	0.196599	0.248077	0.336687	0.419544	0.33492	0.373744	0.302451
568	0.601384	0.46359	0.619624	0.535834	0.461574	0.426319	0.305626	0.378322	0.329166	0.450449	0.306242	0.373212	0.416559	0.355359	0.410433	0.398185	0.367711	0.442749	0.47675	0.403524	0.545202	0.486726	0.639952	0.414569	0.377654	0.33584	0.435611	0.42074	0.241271	0.422212	0.445711	0.312505	0.336793	0.314174	0.455775	0.335861	0.290362	0.310861	0.329099	0.363142	0.32975	0.241192	0.196818	0.248236	0.337179	0.419676	0.335162	0.374418	0.302988
569	0.601522	0.463578	0.618988	0.535377	0.462267	0.427101	0.305891	0.379068	0.329995	0.450855	0.306431	0.373535	0.416979	0.356038	0.411279	0.399566	0.369068	0.443526	0.476927	0.403469	0.544625	0.486329	0.639208	0.415065	0.377644	0.33656	0.436471	0.421746	0.24154	0.423073	0.446425	0.31313	0.337482	0.314839	0.455799	0.336837	0.290971	0.311824	0.329797	0.363544	0.330378	0.24127	0.197024	0.24836	0.337693	0.419775	0.33537	0.375104	0.30353
570	0.601588	0.463543	0.618377	0.534833	0.462982	0.427865	0.306156	0.379875	0.330793	0.451355	0.306683	0.373854	0.417319	0.356735	0.412197	0.401008	0.370553	0.444218	0.477023	0.403318	0.544149	0.485927	0.638632	0.415474	0.377769	0.337294	0.437333	0.422731	0.241807	0.423928	0.447138	0.313743	0.338221	0.315492	0.455676	0.337868	0.291697	0.312773	0.33055	0.36407	0.330986	0.241362	0.197288	0.248473	0.338188	0.419819	0.335657	0.375778	0.304066
571	0.6016	0.463525	0.617819	0.534243	0.463643	0.428589	0.306435	0.380643	0.331558	0.451861	0.306915	0.374143	0.417666	0.357395	0.413092	0.402435	0.372048	0.444897	0.477148	0.403117	0.543667	0.485484	0.638093	0.415879	0.377912	0.338059	0.438258	0.423687	0.242119	0.424808	0.447893	0.31435	0.338954	0.316143	0.455556	0.338916	0.29242	0.313729	0.331298	0.364594	0.331646	0.241474	0.197551	0.248631	0.338668	0.419863	0.335927	0.376436	0.304598
572	0.601628	0.463562	0.617316	0.533697	0.464202	0.429268	0.306724	0.381294	0.332304	0.452266	0.307047	0.374406	0.418112	0.358	0.413883	0.403768	0.373414	0.44567	0.477396	0.402967	0.543076	0.485002	0.637423	0.416391	0.377923	0.338857	0.439251	0.424626	0.242491	0.425722	0.448693	0.314968	0.339626	0.316796	0.455601	0.339914	0.293003	0.314706	0.331978	0.364991	0.332392	0.241602	0.197754	0.248853	0.339148	0.419964	0.336096	0.37709	0.305123
573	0.60173	0.463661	0.61688	0.533173	0.464836	0.429873	0.307089	0.382027	0.333033	0.45281	0.307218	0.374773	0.418625	0.358767	0.414883	0.40509	0.374929	0.446535	0.477638	0.402868	0.542667	0.484634	0.636892	0.416921	0.377984	0.339736	0.44011	0.425598	0.242744	0.426685	0.449384	0.315689	0.340368	0.317369	0.455585	0.340847	0.293616	0.315741	0.332735	0.365566	0.333025	0.241764	0.198017	0.248999	0.339643	0.420075	0.336432	0.377787	0.305621
574	0.601811	0.463778	0.616453	0.532651	0.465503	0.430524	0.307424	0.382719	0.33376	0.453303	0.307375	0.375149	0.419085	0.359467	0.415824	0.4064	0.376411	0.447414	0.477879	0.402744	0.542239	0.484218	0.636303	0.417422	0.378	0.340623	0.440951	0.426511	0.242991	0.427682	0.450091	0.316411	0.341034	0.317978	0.45558	0.341772	0.294232	0.316799	0.333457	0.366109	0.333666	0.241872	0.198237	0.249165	0.340162	0.420201	0.336718	0.378469	0.306121
575	0.601863	0.463853	0.616013	0.532123	0.466178	0.43124	0.307702	0.383384	0.334485	0.453765	0.307528	0.375512	0.419478	0.360105	0.416683	0.407722	0.377831	0.448241	0.478114	0.402618	0.541793	0.483781	0.635683	0.4179	0.378008	0.341502	0.441817	0.427406	0.243289	0.42866	0.450847	0.31712	0.341657	0.318621	0.455588	0.342712	0.294852	0.317838	0.334174	0.366605	0.334324	0.241961	0.198437	0.249365	0.340695	0.420328	0.336929	0.379166	0.306659
576	0.601951	0.463826	0.615573	0.531599	0.466854	0.431955	0.307963	0.38414	0.3352	0.45438	0.30774	0.375899	0.419875	0.360865	0.417643	0.409093	0.379294	0.448978	0.478335	0.402588	0.541493	0.483495	0.635237	0.418399	0.37815	0.342403	0.442681	0.428424	0.243631	0.429546	0.451595	0.317871	0.342407	0.319203	0.455554	0.343667	0.295505	0.318815	0.335015	0.367202	0.334914	0.242162	0.19873	0.24954	0.341222	0.420427	0.337201	0.379964	0.307271
577	0.602057	0.463862	0.615154	0.531172	0.467456	0.43267	0.308226	0.384889	0.335975	0.454961	0.307919	0.376292	0.420261	0.361526	0.418546	0.4105	0.38079	0.449742	0.478616	0.402568	0.541219	0.483146	0.634832	0.418815	0.378307	0.343261	0.443522	0.429338	0.243944	0.430446	0.452286	0.318644	0.343186	0.319722	0.455583	0.344613	0.296153	0.319784	0.335713	0.367835	0.335488	0.242378	0.198917	0.249663	0.341714	0.420471	0.337521	0.38064	0.307846
578	0.60218	0.463895	0.61473	0.530835	0.468013	0.433333	0.308449	0.385592	0.336781	0.455499	0.308093	0.376694	0.420646	0.362176	0.419399	0.411846	0.382203	0.450515	0.478862	0.402533	0.54088	0.482787	0.634393	0.419231	0.378426	0.344049	0.444374	0.430237	0.244255	0.431336	0.452966	0.319321	0.343901	0.320294	0.455629	0.34553	0.296785	0.320738	0.336361	0.36844	0.336099	0.242576	0.199122	0.249811	0.342215	0.420503	0.337832	0.381285	0.30839
579	0.602297	0.463869	0.614269	0.530502	0.468565	0.433924	0.308627	0.386245	0.337554	0.456012	0.30828	0.377074	0.421035	0.362864	0.420225	0.413088	0.383492	0.451266	0.479019	0.402473	0.540458	0.482463	0.633895	0.419707	0.378497	0.344781	0.44524	0.431157	0.244582	0.432181	0.453662	0.319871	0.344528	0.320957	0.455633	0.346401	0.297389	0.321645	0.337037	0.368985	0.336735	0.242754	0.199416	0.250013	0.342731	0.420548	0.338097	0.381979	0.308918
580	0.602335	0.463845	0.613731	0.529935	0.469143	0.434503	0.308874	0.386915	0.33819	0.456514	0.308429	0.377296	0.421438	0.363432	0.421025	0.414346	0.384836	0.451988	0.479183	0.402365	0.540083	0.482105	0.633405	0.420198	0.378569	0.345535	0.446033	0.431871	0.244879	0.432968	0.454318	0.320485	0.345194	0.321534	0.455561	0.347198	0.297946	0.322445	0.337643	0.369502	0.337231	0.242951	0.199623	0.250142	0.343144	0.420555	0.338349	0.382651	0.309417
581	0.602343	0.463819	0.613232	0.529408	0.469635	0.435035	0.309093	0.387534	0.338802	0.456978	0.308547	0.3775	0.421771	0.36398	0.421776	0.415513	0.386136	0.452639	0.479354	0.402292	0.539666	0.481711	0.632942	0.420576	0.37864	0.34624	0.446761	0.432604	0.245191	0.433724	0.454901	0.32109	0.345835	0.322032	0.455471	0.348006	0.298432	0.323236	0.33826	0.369981	0.337753	0.243123	0.199825	0.25029	0.343522	0.42057	0.338575	0.383273	0.309917
582	0.602377	0.463792	0.612804	0.528951	0.470094	0.435552	0.309286	0.388098	0.3394	0.457404	0.30866	0.377743	0.422039	0.364511	0.422452	0.416618	0.387363	0.453224	0.479508	0.402227	0.539236	0.4813	0.63247	0.420892	0.378695	0.346907	0.447449	0.433336	0.245488	0.434455	0.455446	0.321651	0.346434	0.3225	0.455413	0.348818	0.298887	0.324028	0.338872	0.370421	0.33829	0.243268	0.200023	0.250416	0.34389	0.420595	0.338786	0.383874	0.310393
583	0.602467	0.463767	0.612421	0.528494	0.470619	0.436097	0.309483	0.388636	0.339968	0.457808	0.308799	0.37803	0.422298	0.364996	0.423051	0.417742	0.388523	0.453782	0.479617	0.402113	0.538858	0.480905	0.63196	0.421264	0.378718	0.347579	0.448135	0.433977	0.24574	0.43516	0.456017	0.322158	0.346996	0.323006	0.455416	0.349595	0.299375	0.324792	0.339439	0.370834	0.338779	0.2434	0.200196	0.250463	0.344259	0.420617	0.339	0.384494	0.31082
584	0.602473	0.463785	0.611981	0.528026	0.471145	0.4366	0.309596	0.389228	0.340568	0.458215	0.308944	0.378273	0.422648	0.365484	0.423713	0.41893	0.38965	0.454408	0.479732	0.402035	0.538491	0.480559	0.631599	0.421649	0.378725	0.348235	0.448895	0.434733	0.246132	0.435821	0.456646	0.322704	0.347578	0.323514	0.455426	0.350386	0.299915	0.325491	0.340042	0.371256	0.33933	0.24353	0.200404	0.250595	0.344656	0.420682	0.339224	0.385093	0.311332
585	0.602456	0.463727	0.61154	0.527511	0.471604	0.437074	0.309765	0.389798	0.341072	0.458585	0.309021	0.378479	0.422924	0.365975	0.424345	0.420028	0.390757	0.45493	0.479764	0.401924	0.538116	0.480199	0.631194	0.421979	0.378733	0.348843	0.449618	0.435459	0.246469	0.436512	0.457255	0.323185	0.348139	0.323996	0.455342	0.351122	0.300432	0.326214	0.340568	0.371692	0.339835	0.24366	0.200614	0.250728	0.344997	0.420687	0.339426	0.385642	0.311797
586	0.602459	0.463607	0.611107	0.526993	0.471982	0.43753	0.309985	0.390302	0.341487	0.45891	0.309037	0.378656	0.423097	0.366463	0.424907	0.420973	0.391837	0.455352	0.47975	0.401789	0.53771	0.479804	0.630674	0.422242	0.378735	0.349393	0.450261	0.436099	0.246706	0.437221	0.457811	0.323593	0.34866	0.324446	0.455185	0.351798	0.300887	0.326953	0.341006	0.372109	0.340262	0.243796	0.200809	0.250828	0.345263	0.420623	0.339593	0.386162	0.312178
587	0.602484	0.463617	0.610617	0.526607	0.472331	0.437977	0.310062	0.390758	0.341998	0.459225	0.309112	0.37881	0.423322	0.366932	0.425438	0.421845	0.392865	0.455908	0.479882	0.401742	0.53725	0.47941	0.630147	0.422501	0.378693	0.349915	0.450883	0.436739	0.247019	0.437824	0.458348	0.324057	0.349165	0.324878	0.455123	0.352499	0.301304	0.327577	0.341492	0.372439	0.340691	0.243951	0.201	0.250943	0.345538	0.420604	0.339738	0.386734	0.312583
588	0.602491	0.463651	0.610188	0.526136	0.472739	0.438465	0.310134	0.391196	0.342449	0.459556	0.309239	0.37898	0.423566	0.367424	0.426007	0.422776	0.393859	0.456483	0.480032	0.401655	0.536821	0.479041	0.629632	0.422772	0.378665	0.350549	0.451507	0.437368	0.247326	0.438458	0.458853	0.324501	0.349671	0.325329	0.455053	0.353238	0.301763	0.328214	0.341991	0.372824	0.341162	0.244109	0.201215	0.251077	0.345876	0.420622	0.339933	0.387251	0.313044
589	0.602494	0.463688	0.609851	0.525628	0.473157	0.43894	0.310281	0.391624	0.342853	0.459888	0.309352	0.379164	0.423815	0.367909	0.426607	0.423721	0.394855	0.457036	0.480143	0.401535	0.536411	0.478704	0.629177	0.423044	0.378628	0.351214	0.452193	0.437994	0.247666	0.439162	0.459441	0.324932	0.350148	0.325778	0.454984	0.353987	0.302207	0.328903	0.342496	0.37324	0.341712	0.244268	0.201463	0.251235	0.346283	0.420624	0.340125	0.387753	0.313505
590	0.602513	0.463723	0.609579	0.525165	0.473523	0.439347	0.310524	0.392041	0.343251	0.460202	0.309408	0.379358	0.424058	0.36836	0.427198	0.4246	0.395875	0.457554	0.48021	0.40142	0.536002	0.478402	0.628787	0.423309	0.378555	0.351824	0.452936	0.438612	0.248057	0.43991	0.460142	0.325366	0.35058	0.326212	0.45494	0.354702	0.302575	0.329639	0.342997	0.373638	0.342312	0.244431	0.201731	0.251398	0.346732	0.420578	0.340275	0.388297	0.313915
591	0.602552	0.463748	0.609234	0.524729	0.473876	0.439731	0.310762	0.392454	0.34364	0.460515	0.309491	0.379636	0.42429	0.368812	0.42773	0.425379	0.396912	0.458066	0.480337	0.401344	0.535643	0.478144	0.628318	0.423602	0.378478	0.352476	0.453525	0.439172	0.248353	0.440578	0.460648	0.325786	0.351029	0.326691	0.454931	0.35533	0.302888	0.330375	0.34346	0.374043	0.342751	0.244626	0.201967	0.251463	0.347156	0.420566	0.34048	0.388873	0.314328
592	0.60255	0.463746	0.608887	0.524285	0.474213	0.44012	0.310916	0.392873	0.344023	0.46079	0.309554	0.37983	0.424503	0.369235	0.428214	0.426161	0.397834	0.458586	0.480506	0.401271	0.535254	0.477871	0.627916	0.423911	0.3784	0.353079	0.454074	0.439685	0.248664	0.441157	0.461106	0.326194	0.351453	0.327151	0.454906	0.355889	0.303225	0.330992	0.343901	0.374429	0.343136	0.244808	0.202193	0.251566	0.347524	0.420532	0.340704	0.389409	0.31474
593	0.602512	0.463714	0.608556	0.523832	0.474544	0.44049	0.310997	0.393288	0.344387	0.461059	0.309595	0.379949	0.424684	0.369646	0.428657	0.426976	0.398675	0.459074	0.480629	0.40121	0.534863	0.477564	0.627553	0.424203	0.378341	0.353618	0.454618	0.440186	0.249002	0.441701	0.461579	0.326593	0.351874	0.32757	0.45484	0.356441	0.303582	0.331528	0.344338	0.3748	0.343527	0.244973	0.202422	0.251695	0.347846	0.420473	0.340911	0.389902	0.315145
594	0.60249	0.463654	0.608216	0.523389	0.474883	0.440801	0.311074	0.393679	0.344728	0.461387	0.309639	0.380102	0.424828	0.370083	0.429069	0.427797	0.399561	0.459474	0.480603	0.401194	0.534559	0.477238	0.62711	0.424447	0.378325	0.354133	0.455145	0.440717	0.24932	0.442293	0.462069	0.326993	0.352341	0.327956	0.454731	0.357056	0.30391	0.332105	0.344789	0.375183	0.343941	0.245144	0.202653	0.251757	0.348158	0.420417	0.341078	0.390398	0.315537
595	0.602485	0.463555	0.607819	0.523025	0.475195	0.441132	0.311119	0.394055	0.345138	0.461722	0.309724	0.380203	0.424999	0.370467	0.429509	0.428545	0.400432	0.459923	0.480677	0.40123	0.534313	0.476973	0.626737	0.424717	0.378342	0.354651	0.455668	0.441216	0.249618	0.44281	0.462522	0.327432	0.352778	0.328295	0.454666	0.357611	0.304234	0.332593	0.34524	0.375598	0.344325	0.245326	0.202881	0.251823	0.348444	0.420354	0.341276	0.390927	0.315976
596	0.602492	0.46342	0.607419	0.52266	0.475485	0.44147	0.31115	0.394451	0.345531	0.462089	0.309826	0.380305	0.425177	0.370784	0.429958	0.429291	0.401278	0.460402	0.480748	0.401232	0.534093	0.476701	0.62642	0.424987	0.378383	0.355103	0.45618	0.441688	0.249902	0.443304	0.462931	0.327887	0.353237	0.32864	0.454601	0.358114	0.30456	0.333069	0.345637	0.376028	0.344675	0.245508	0.203094	0.251898	0.348753	0.420307	0.341497	0.391459	0.316419
597	0.60249	0.46329	0.607041	0.522255	0.475755	0.441789	0.311186	0.394875	0.345862	0.462486	0.309911	0.380431	0.425328	0.371075	0.430399	0.430068	0.402106	0.460859	0.48078	0.401174	0.533862	0.476403	0.626134	0.425221	0.378422	0.355466	0.456695	0.442153	0.250201	0.443817	0.463327	0.328317	0.353732	0.329011	0.454529	0.358609	0.304893	0.333568	0.345982	0.376449	0.345021	0.245686	0.203297	0.251986	0.349079	0.420284	0.341725	0.391958	0.316833
598	0.602431	0.463273	0.606649	0.521866	0.475992	0.442068	0.31124	0.395285	0.346199	0.462858	0.309929	0.380515	0.425393	0.37146	0.43084	0.430817	0.402943	0.461212	0.480944	0.401146	0.533556	0.476193	0.625874	0.425384	0.378395	0.355815	0.457267	0.44264	0.250593	0.444343	0.463798	0.328658	0.354184	0.329346	0.454544	0.359182	0.305243	0.334009	0.346378	0.376837	0.345439	0.245874	0.203518	0.252111	0.349305	0.420269	0.341948	0.392383	0.317224
599	0.602444	0.463246	0.606225	0.52152	0.476238	0.442316	0.311282	0.395604	0.346528	0.463195	0.309981	0.380604	0.425481	0.371816	0.431236	0.431518	0.403727	0.461574	0.48096	0.40114	0.533265	0.475962	0.625577	0.425561	0.378402	0.356196	0.457822	0.443065	0.250969	0.444837	0.464271	0.328978	0.354625	0.329658	0.454467	0.359702	0.305541	0.334484	0.34675	0.377239	0.345854	0.246077	0.203774	0.252222	0.349539	0.420247	0.342167	0.39287	0.317629
600	0.602482	0.463175	0.605818	0.521207	0.476495	0.442584	0.311311	0.395902	0.346847	0.463522	0.310037	0.38072	0.425638	0.372146	0.431607	0.432186	0.404489	0.461992	0.480932	0.40115	0.533026	0.475704	0.625277	0.425792	0.378429	0.356618	0.458319	0.443457	0.251326	0.445323	0.464707	0.329309	0.355044	0.329992	0.454346	0.360176	0.305821	0.334972	0.347109	0.377652	0.346226	0.246292	0.20402	0.252307	0.349838	0.420195	0.342382	0.393406	0.318064
601	0.60247	0.463065	0.605472	0.520908	0.476749	0.442908	0.311338	0.396262	0.347164	0.463865	0.310047	0.380856	0.425845	0.372486	0.431988	0.432852	0.405277	0.462461	0.481035	0.40117	0.532829	0.475444	0.62501	0.42606	0.378425	0.357063	0.458759	0.443873	0.251684	0.445828	0.465091	0.329657	0.355429	0.330366	0.454279	0.360651	0.306124	0.335423	0.347479	0.378057	0.346539	0.246501	0.204217	0.252371	0.350208	0.420102	0.342592	0.393927	0.318513
602	0.60252	0.462952	0.605121	0.520638	0.476952	0.443178	0.311354	0.396555	0.347515	0.464185	0.310077	0.3809	0.425894	0.372789	0.432358	0.433526	0.406044	0.462849	0.481121	0.401232	0.53256	0.475202	0.624668	0.426203	0.378373	0.357481	0.459229	0.444321	0.25196	0.446271	0.465445	0.329951	0.355816	0.330624	0.454194	0.361106	0.306367	0.335836	0.347818	0.378426	0.34685	0.246624	0.204444	0.252432	0.350499	0.419996	0.342775	0.394386	0.318894
603	0.602555	0.462878	0.60479	0.52035	0.477155	0.443421	0.311359	0.396832	0.347821	0.464488	0.310107	0.380956	0.425935	0.373123	0.432706	0.434139	0.406801	0.46319	0.481177	0.401254	0.5323	0.474942	0.624339	0.426351	0.378328	0.357907	0.45971	0.444769	0.252272	0.446728	0.465844	0.330239	0.356221	0.330904	0.454143	0.361564	0.306589	0.33625	0.348173	0.378787	0.347203	0.246804	0.204695	0.252519	0.35078	0.419936	0.342988	0.394873	0.319268
604	0.602566	0.462846	0.604511	0.520046	0.477372	0.44367	0.311372	0.397104	0.348071	0.464791	0.310142	0.381046	0.426034	0.373488	0.433046	0.434695	0.407534	0.46355	0.481233	0.401234	0.532087	0.474682	0.624054	0.426554	0.378315	0.358363	0.460184	0.445196	0.252631	0.447201	0.466274	0.33053	0.35664	0.331241	0.454113	0.362037	0.306821	0.336676	0.348537	0.379163	0.347592	0.247048	0.204942	0.252635	0.351085	0.419924	0.343252	0.395398	0.319684
605	0.602616	0.462813	0.604308	0.519769	0.477576	0.443959	0.311432	0.397342	0.348317	0.465114	0.310213	0.38111	0.426166	0.373823	0.433411	0.435263	0.408216	0.464005	0.481344	0.401254	0.531899	0.474476	0.623781	0.426772	0.378324	0.358856	0.460649	0.4456	0.252954	0.447635	0.466648	0.330801	0.357059	0.331571	0.454039	0.362533	0.307075	0.337102	0.348858	0.379569	0.347969	0.247241	0.205149	0.252757	0.351418	0.419905	0.343547	0.395898	0.320164
606	0.602672	0.462785	0.604069	0.519512	0.477768	0.444198	0.311488	0.397603	0.348555	0.465407	0.31027	0.381206	0.426351	0.374147	0.433764	0.435824	0.408903	0.464484	0.481483	0.40132	0.531686	0.47426	0.623477	0.427009	0.37832	0.359328	0.461121	0.446004	0.25332	0.448128	0.467041	0.331077	0.357384	0.331886	0.454029	0.362979	0.307323	0.337554	0.349224	0.37997	0.348351	0.247457	0.205416	0.252874	0.351806	0.4199	0.343808	0.396334	0.320577
607	0.602712	0.462745	0.603794	0.51928	0.477942	0.444407	0.311514	0.397818	0.348784	0.465636	0.310301	0.381282	0.42649	0.374462	0.434074	0.436345	0.40954	0.464921	0.481576	0.401399	0.531422	0.474028	0.623138	0.42723	0.378252	0.35973	0.461587	0.446372	0.253703	0.448616	0.467471	0.331325	0.357687	0.332195	0.454	0.363391	0.307535	0.33797	0.349574	0.380323	0.348739	0.247653	0.205715	0.253013	0.352175	0.419855	0.34403	0.39676	0.320939
608	0.602736	0.462696	0.603506	0.519066	0.478105	0.444623	0.311504	0.397967	0.348993	0.465819	0.31031	0.381317	0.426546	0.374765	0.434348	0.436833	0.410101	0.465293	0.481605	0.40146	0.531127	0.473788	0.622807	0.427414	0.378114	0.360064	0.462039	0.446688	0.254079	0.449045	0.467922	0.331531	0.358023	0.332502	0.453898	0.363808	0.30772	0.338317	0.349863	0.380626	0.349128	0.247817	0.206001	0.253177	0.352486	0.419759	0.344229	0.397211	0.321292
609	0.602789	0.462691	0.603212	0.51881	0.478284	0.444857	0.311504	0.398206	0.349134	0.466084	0.310326	0.381415	0.426684	0.375051	0.434677	0.4374	0.410682	0.465683	0.481716	0.401495	0.530925	0.473561	0.622626	0.427596	0.378003	0.360454	0.462514	0.447034	0.254475	0.449443	0.468321	0.331746	0.358337	0.332781	0.453828	0.364293	0.307979	0.338661	0.350144	0.380976	0.349496	0.248058	0.206256	0.253307	0.352839	0.419734	0.344432	0.397632	0.321677
610	0.602827	0.462672	0.60294	0.51854	0.47849	0.445108	0.311491	0.398414	0.349315	0.466361	0.310355	0.381514	0.426765	0.375298	0.434967	0.437883	0.411267	0.466015	0.481833	0.401518	0.530707	0.473336	0.622367	0.427742	0.377926	0.360842	0.462959	0.447355	0.25485	0.449856	0.468713	0.331961	0.358642	0.333089	0.453808	0.364682	0.308204	0.339023	0.350435	0.381323	0.349855	0.248295	0.206508	0.253422	0.353206	0.419683	0.344643	0.398069	0.32206
611	0.602841	0.462603	0.602694	0.518269	0.478682	0.445346	0.311475	0.398562	0.349508	0.466611	0.310382	0.381593	0.426793	0.375537	0.435201	0.43827	0.41181	0.466315	0.481892	0.401529	0.53047	0.473117	0.622033	0.42787	0.377857	0.36119	0.463379	0.447667	0.255209	0.450273	0.469091	0.332164	0.358952	0.333397	0.453768	0.365011	0.308378	0.339389	0.350738	0.381655	0.350195	0.248512	0.206776	0.253515	0.353565	0.419591	0.344852	0.39853	0.322447
612	0.602843	0.462477	0.602462	0.518006	0.478807	0.445533	0.311468	0.398679	0.34964	0.466819	0.310389	0.381647	0.426838	0.37582	0.435397	0.438638	0.412271	0.466645	0.481866	0.401529	0.530253	0.472912	0.621735	0.428022	0.377769	0.361488	0.463797	0.448009	0.255573	0.450657	0.469427	0.332346	0.359275	0.333644	0.45362	0.365393	0.308536	0.339725	0.351042	0.381979	0.350506	0.248722	0.207069	0.253581	0.353891	0.41949	0.345046	0.398997	0.322846
613	0.602869	0.462418	0.602193	0.517732	0.478893	0.445684	0.31141	0.398866	0.349779	0.467039	0.310388	0.381626	0.426939	0.376095	0.435602	0.439121	0.412764	0.466968	0.481931	0.401563	0.530028	0.472723	0.621515	0.42822	0.377719	0.361838	0.46415	0.448359	0.255948	0.450983	0.469767	0.332545	0.359563	0.333859	0.453526	0.365799	0.308769	0.339992	0.351345	0.382326	0.350801	0.248954	0.207349	0.253698	0.354195	0.419434	0.345247	0.399449	0.323191
614	0.602854	0.462378	0.601898	0.517494	0.479008	0.44586	0.311376	0.399053	0.349911	0.467316	0.310385	0.381609	0.427013	0.376337	0.435809	0.43958	0.413299	0.467267	0.482028	0.40163	0.529856	0.472529	0.621277	0.428374	0.377692	0.362191	0.464503	0.448668	0.256318	0.451325	0.470098	0.332791	0.359858	0.334091	0.453432	0.366186	0.308966	0.340286	0.35162	0.382691	0.351073	0.249201	0.207584	0.253813	0.354479	0.419392	0.345477	0.399923	0.323542
615	0.602817	0.462303	0.601603	0.517271	0.47916	0.446061	0.311367	0.399207	0.350027	0.467609	0.310379	0.381624	0.427033	0.376536	0.435996	0.439949	0.413818	0.467549	0.482096	0.401702	0.529688	0.472316	0.621004	0.42847	0.377649	0.362504	0.464882	0.448925	0.256687	0.4517	0.470437	0.33304	0.360153	0.334349	0.453326	0.36654	0.309079	0.340622	0.351862	0.383039	0.351345	0.249432	0.20779	0.253908	0.35475	0.419322	0.34571	0.400391	0.323921
616	0.602892	0.462159	0.601343	0.516953	0.479275	0.446206	0.311277	0.399363	0.350139	0.467767	0.310358	0.381619	0.427062	0.376698	0.436126	0.440294	0.414195	0.467843	0.482105	0.401731	0.529336	0.472086	0.620793	0.428606	0.37753	0.362763	0.465259	0.449171	0.257087	0.452053	0.470851	0.333157	0.360371	0.33458	0.453265	0.366888	0.309158	0.340894	0.352087	0.383303	0.351683	0.249588	0.208046	0.254036	0.355024	0.419178	0.34587	0.400739	0.324285
617	0.602933	0.462102	0.601097	0.51665	0.479382	0.446351	0.311213	0.399531	0.350281	0.468015	0.310357	0.381618	0.427062	0.376894	0.436346	0.440686	0.414666	0.468131	0.482171	0.401804	0.529176	0.471882	0.620588	0.428687	0.377479	0.363046	0.465586	0.449431	0.257404	0.452381	0.471178	0.333323	0.360636	0.334824	0.453229	0.367248	0.309324	0.341164	0.352354	0.383651	0.35197	0.249807	0.208319	0.254112	0.355292	0.4191	0.3461	0.401154	0.324648
618	0.602936	0.462057	0.600837	0.516401	0.479482	0.446513	0.31116	0.399669	0.350422	0.468305	0.310381	0.38164	0.427086	0.377107	0.436581	0.441105	0.415167	0.468439	0.482252	0.401879	0.529094	0.471673	0.620374	0.428789	0.377466	0.363331	0.465913	0.44971	0.257709	0.452693	0.47147	0.33353	0.360944	0.335078	0.453161	0.367596	0.309509	0.34144	0.35263	0.384027	0.352233	0.250062	0.208583	0.25416	0.355608	0.419051	0.34634	0.401614	0.325013
619	0.602928	0.461946	0.600555	0.516198	0.479573	0.446686	0.311095	0.399754	0.350529	0.468548	0.31042	0.381677	0.42716	0.377304	0.436738	0.44149	0.415599	0.468762	0.482288	0.401913	0.528918	0.471437	0.620145	0.428965	0.377433	0.363587	0.466281	0.449993	0.25808	0.453009	0.471797	0.333723	0.361251	0.335327	0.453038	0.367904	0.309633	0.341716	0.352869	0.384353	0.352518	0.250299	0.208828	0.254225	0.355984	0.418968	0.346516	0.402055	0.325372
620	0.602906	0.461871	0.600305	0.515945	0.479677	0.446822	0.311091	0.399862	0.350612	0.468787	0.310419	0.38163	0.42716	0.377475	0.436885	0.441751	0.416023	0.468956	0.482316	0.40197	0.528729	0.471235	0.619902	0.429053	0.377369	0.363852	0.466625	0.45022	0.25846	0.453387	0.472126	0.333883	0.361501	0.335569	0.452947	0.368157	0.309772	0.34201	0.353056	0.384684	0.352805	0.25054	0.20911	0.254323	0.356242	0.418872	0.346697	0.402468	0.325707
621	0.602915	0.461814	0.600053	0.515662	0.479785	0.446929	0.311045	0.400005	0.350713	0.468988	0.310415	0.38158	0.427187	0.377651	0.436999	0.442066	0.416428	0.469223	0.48241	0.402057	0.528544	0.471052	0.619682	0.429179	0.377282	0.364134	0.466962	0.450447	0.258833	0.45371	0.472451	0.334067	0.361744	0.335796	0.452921	0.368504	0.309941	0.342273	0.35328	0.384984	0.353087	0.2508	0.20936	0.25443	0.356504	0.418757	0.346867	0.402897	0.326057
622	0.602952	0.461756	0.59981	0.515405	0.479871	0.447031	0.310962	0.400156	0.350834	0.469174	0.310399	0.381567	0.427248	0.377836	0.437104	0.44243	0.416823	0.469553	0.482526	0.402162	0.528363	0.470867	0.619468	0.42933	0.3772	0.364411	0.467298	0.450679	0.259205	0.453993	0.472772	0.334242	0.362005	0.336018	0.452907	0.368884	0.310103	0.342512	0.35353	0.385276	0.353363	0.251072	0.209581	0.254534	0.356807	0.418631	0.347045	0.403322	0.326412
623	0.602981	0.461678	0.599607	0.515233	0.479905	0.447156	0.310908	0.400268	0.350948	0.469398	0.310347	0.381592	0.427282	0.378012	0.437248	0.442719	0.417226	0.469808	0.482555	0.40226	0.528174	0.470661	0.61922	0.429418	0.377146	0.364648	0.467636	0.450893	0.259594	0.45433	0.473095	0.334336	0.362288	0.336255	0.452804	0.369126	0.310203	0.342773	0.353737	0.385607	0.35364	0.251336	0.209826	0.254626	0.357127	0.418512	0.347264	0.403691	0.326737
624	0.602962	0.461543	0.599352	0.515009	0.479968	0.447284	0.310838	0.400351	0.351038	0.469596	0.31036	0.381547	0.42729	0.378176	0.437346	0.443008	0.41758	0.47006	0.482557	0.402292	0.527987	0.470477	0.619027	0.42953	0.377045	0.364907	0.467977	0.451131	0.25997	0.454626	0.473417	0.334505	0.362534	0.336455	0.452653	0.369399	0.310335	0.34303	0.353973	0.385904	0.353949	0.251574	0.210105	0.254721	0.357401	0.418403	0.347448	0.404101	0.3271
625	0.602971	0.461444	0.599111	0.514767	0.480073	0.447428	0.310777	0.400427	0.351135	0.469814	0.310385	0.381498	0.427296	0.378343	0.437457	0.443307	0.417945	0.470305	0.482605	0.402336	0.52781	0.470288	0.61885	0.42965	0.376961	0.365162	0.468299	0.451362	0.260331	0.454925	0.473745	0.334703	0.362779	0.336668	0.452562	0.36971	0.310462	0.343284	0.354206	0.386229	0.354242	0.251792	0.210387	0.254817	0.35768	0.418303	0.347613	0.404518	0.327456
626	0.603015	0.461415	0.598912	0.514534	0.480188	0.447577	0.310729	0.400512	0.351242	0.470061	0.310374	0.381489	0.427316	0.37851	0.437607	0.443613	0.418339	0.470543	0.482702	0.402419	0.527656	0.47009	0.618655	0.429761	0.376925	0.365387	0.468588	0.451567	0.26069	0.455249	0.47407	0.334879	0.363037	0.336909	0.452545	0.370036	0.310566	0.34353	0.354413	0.3866	0.354494	0.252003	0.210655	0.254906	0.357989	0.418212	0.347782	0.404925	0.327779
627	0.60296	0.461362	0.598683	0.51428	0.480211	0.447667	0.31065	0.400622	0.351301	0.470259	0.310327	0.38149	0.427336	0.378643	0.437723	0.443907	0.418688	0.470799	0.482724	0.402448	0.52755	0.46993	0.618445	0.42985	0.37688	0.365579	0.468847	0.451773	0.261073	0.455559	0.474356	0.335008	0.363258	0.337117	0.452436	0.370337	0.310696	0.343734	0.354601	0.386929	0.354738	0.25223	0.21092	0.254966	0.358275	0.41813	0.347962	0.405371	0.3281
628	0.602942	0.461271	0.598479	0.514055	0.480253	0.447763	0.310588	0.400711	0.351369	0.470459	0.310306	0.381494	0.427352	0.37878	0.437797	0.444168	0.419003	0.471064	0.482765	0.402528	0.527366	0.46973	0.618245	0.429945	0.376793	0.365809	0.469143	0.451968	0.261432	0.455851	0.474608	0.335136	0.363481	0.337338	0.452295	0.370627	0.310827	0.343951	0.354795	0.38724	0.354974	0.252458	0.211163	0.255066	0.358581	0.418038	0.348119	0.405741	0.328438
629	0.60295	0.461166	0.598256	0.513844	0.480323	0.447871	0.310525	0.400795	0.351453	0.470689	0.310293	0.381463	0.427354	0.378931	0.437886	0.444436	0.419338	0.471313	0.48284	0.402641	0.527176	0.46953	0.61805	0.430058	0.376712	0.366068	0.469479	0.452177	0.261794	0.456122	0.474908	0.335283	0.363719	0.337558	0.452179	0.370905	0.310956	0.344173	0.355019	0.387559	0.355242	0.252697	0.211427	0.255199	0.358871	0.417937	0.34829	0.4061	0.328792
630	0.602945	0.461086	0.597978	0.513623	0.480393	0.447977	0.310435	0.400895	0.351541	0.470947	0.310254	0.381381	0.427348	0.379094	0.438036	0.444745	0.419723	0.471533	0.482933	0.40274	0.52707	0.469391	0.617849	0.430192	0.376681	0.36632	0.469829	0.452422	0.26219	0.456384	0.475314	0.335451	0.363968	0.337756	0.45212	0.371171	0.311082	0.344387	0.355281	0.387899	0.355566	0.252958	0.211746	0.255327	0.359118	0.417842	0.348509	0.406538	0.329153
631	0.602983	0.461052	0.597789	0.51342	0.480442	0.448051	0.310358	0.400964	0.351622	0.471128	0.310222	0.381342	0.427394	0.379287	0.438128	0.445006	0.420023	0.471832	0.483009	0.402859	0.526912	0.469256	0.617633	0.430327	0.37659	0.366566	0.470171	0.452651	0.262574	0.456679	0.475676	0.335606	0.364176	0.337983	0.452063	0.371443	0.311204	0.344642	0.355526	0.38822	0.355847	0.253221	0.212045	0.255427	0.359411	0.417755	0.348669	0.406957	0.329506
632	0.602979	0.460985	0.597605	0.513178	0.48052	0.448156	0.310289	0.401011	0.351688	0.471305	0.310203	0.381318	0.427415	0.379443	0.438187	0.445258	0.420298	0.47209	0.483089	0.402954	0.526726	0.469106	0.617435	0.430428	0.376503	0.366799	0.470477	0.452869	0.262954	0.456979	0.475989	0.335765	0.364396	0.338227	0.452002	0.371728	0.311304	0.344885	0.35576	0.388515	0.356104	0.253482	0.212331	0.255513	0.359733	0.417647	0.348829	0.407364	0.329851
633	0.602944	0.460878	0.597395	0.512924	0.480624	0.448285	0.310229	0.401062	0.351754	0.471525	0.310186	0.381284	0.427405	0.379567	0.438261	0.445519	0.420609	0.4723	0.483167	0.403038	0.526566	0.468942	0.617261	0.430512	0.37644	0.367024	0.470767	0.45309	0.263341	0.457281	0.47629	0.335924	0.364659	0.338459	0.451924	0.372028	0.311398	0.345117	0.355989	0.388823	0.356369	0.253736	0.212621	0.255603	0.360058	0.417526	0.349012	0.407764	0.33019
634	0.602972	0.460798	0.597182	0.512757	0.480702	0.448378	0.310184	0.401154	0.351852	0.4718	0.310156	0.381221	0.427428	0.379726	0.438404	0.445781	0.420995	0.472553	0.483215	0.403169	0.526495	0.468778	0.617091	0.430641	0.376378	0.367253	0.471096	0.453331	0.263742	0.457596	0.476633	0.336055	0.364958	0.338642	0.451812	0.372341	0.311528	0.345379	0.356217	0.389207	0.356673	0.253979	0.212927	0.255717	0.360367	0.417439	0.3492	0.408154	0.330528
635	0.603005	0.460726	0.596978	0.512573	0.480747	0.448488	0.310111	0.401246	0.351929	0.472043	0.310145	0.381184	0.427476	0.379832	0.438514	0.446049	0.421319	0.472817	0.483312	0.403282	0.526399	0.468618	0.61692	0.43075	0.376327	0.367503	0.471375	0.453517	0.264078	0.457877	0.476911	0.336192	0.365213	0.338873	0.451787	0.372629	0.311643	0.345598	0.356419	0.38954	0.356909	0.254235	0.213192	0.255794	0.360653	0.417357	0.349393	0.408528	0.330888
636	0.603017	0.460664	0.596766	0.512373	0.480773	0.448597	0.310029	0.401325	0.351991	0.472264	0.310155	0.381159	0.427509	0.379932	0.438599	0.446289	0.421616	0.473069	0.483397	0.403387	0.526272	0.468444	0.616754	0.430829	0.376275	0.367759	0.471657	0.453699	0.264423	0.458153	0.477182	0.33637	0.365449	0.339118	0.45176	0.372889	0.311748	0.345801	0.356617	0.389851	0.357152	0.254497	0.21346	0.255879	0.360927	0.417277	0.349602	0.408939	0.331256
637	0.603005	0.460607	0.596537	0.512175	0.480803	0.448689	0.309956	0.401387	0.352051	0.472485	0.310169	0.381132	0.427507	0.380075	0.438685	0.446496	0.421931	0.47331	0.483442	0.403495	0.526141	0.468263	0.616592	0.430897	0.376219	0.368002	0.47197	0.453921	0.264831	0.458445	0.4775	0.336578	0.365694	0.339342	0.451668	0.373151	0.311856	0.346021	0.356835	0.390179	0.35745	0.254754	0.213765	0.256	0.36121	0.417195	0.349822	0.4094	0.331613
638	0.60302	0.460544	0.596331	0.511996	0.480858	0.448774	0.309879	0.401434	0.352111	0.47272	0.310144	0.38112	0.427497	0.38028	0.4388	0.446757	0.422254	0.473592	0.483553	0.403595	0.52606	0.468157	0.616408	0.43102	0.376188	0.368206	0.472235	0.454161	0.265232	0.458729	0.477827	0.336701	0.365935	0.339562	0.451608	0.373501	0.311972	0.346267	0.357089	0.39051	0.357717	0.255002	0.21408	0.256105	0.361558	0.417097	0.349996	0.409804	0.331935
639	0.603033	0.460493	0.596116	0.511815	0.480929	0.448873	0.309806	0.401485	0.352171	0.472961	0.310112	0.381078	0.427516	0.380425	0.438902	0.447002	0.422542	0.473852	0.483671	0.403698	0.525979	0.46802	0.616232	0.43115	0.376162	0.368444	0.472542	0.454361	0.265621	0.459006	0.478157	0.336851	0.366186	0.339785	0.451533	0.373815	0.312097	0.346463	0.357334	0.390856	0.357976	0.255242	0.214343	0.2562	0.361875	0.417016	0.350197	0.410221	0.332276
640	0.603035	0.46043	0.595898	0.511615	0.480987	0.448971	0.309723	0.401549	0.35224	0.473178	0.310075	0.381024	0.427565	0.380543	0.438969	0.447237	0.422813	0.474106	0.483777	0.403806	0.52585	0.467899	0.616084	0.431277	0.376104	0.368676	0.472871	0.454574	0.265994	0.459286	0.478483	0.336993	0.366406	0.340014	0.451453	0.374093	0.312232	0.346659	0.357569	0.391173	0.358247	0.255459	0.2146	0.256299	0.362175	0.416929	0.350405	0.41063	0.332628
641	0.603028	0.460325	0.595697	0.511386	0.481008	0.44905	0.30962	0.401625	0.352318	0.473356	0.31003	0.380997	0.42762	0.380711	0.439009	0.447489	0.423113	0.474384	0.483866	0.403912	0.525662	0.467863	0.615966	0.431405	0.375991	0.368845	0.473158	0.454864	0.266355	0.459576	0.478796	0.337065	0.366566	0.34025	0.45139	0.374383	0.312367	0.346931	0.357807	0.391435	0.358541	0.25565	0.214922	0.256411	0.362505	0.4168	0.350579	0.410996	0.332971
642	0.603021	0.460237	0.5955	0.511148	0.481065	0.449169	0.309555	0.401664	0.35234	0.473646	0.310024	0.381002	0.427609	0.380841	0.439137	0.447714	0.423461	0.474604	0.48394	0.403994	0.525602	0.467733	0.61582	0.431495	0.375964	0.369082	0.473389	0.45508	0.26673	0.459842	0.479064	0.337259	0.366839	0.340466	0.451275	0.374646	0.312437	0.347122	0.358026	0.391825	0.358787	0.255901	0.215236	0.256496	0.362794	0.416704	0.350786	0.41143	0.333348
643	0.603028	0.460183	0.595328	0.510972	0.481125	0.449269	0.309504	0.401736	0.352402	0.473914	0.309992	0.380965	0.427606	0.380967	0.439251	0.447966	0.423794	0.474807	0.484047	0.404129	0.525555	0.467551	0.615683	0.431576	0.375928	0.369334	0.473664	0.455284	0.267116	0.460136	0.479375	0.337421	0.36713	0.340674	0.451216	0.374932	0.312562	0.347347	0.35824	0.392211	0.359064	0.256131	0.215516	0.256593	0.363068	0.416616	0.350995	0.41184	0.33371
644	0.603035	0.460142	0.595179	0.510837	0.481177	0.449352	0.309464	0.401832	0.35251	0.474121	0.309926	0.38088	0.427635	0.381104	0.439326	0.448229	0.424101	0.475032	0.484173	0.404304	0.525479	0.467383	0.615555	0.431665	0.375861	0.369559	0.474018	0.455512	0.267527	0.460465	0.479751	0.337516	0.36739	0.340877	0.451205	0.375247	0.312737	0.347637	0.35847	0.392538	0.359382	0.256324	0.215778	0.256728	0.363361	0.416527	0.3512	0.412216	0.334052
645	0.603	0.460048	0.595031	0.510611	0.481245	0.449492	0.309462	0.401849	0.352562	0.474357	0.309893	0.380833	0.427652	0.381236	0.439436	0.448407	0.42444	0.475308	0.484233	0.404406	0.525439	0.467293	0.615383	0.431754	0.375836	0.369752	0.474404	0.455752	0.267993	0.460775	0.480127	0.33767	0.367645	0.341063	0.4511	0.37554	0.312809	0.347916	0.358734	0.392873	0.359663	0.256552	0.216085	0.256905	0.363712	0.416458	0.351421	0.412652	0.334424
646	0.603036	0.45998	0.594824	0.510433	0.481295	0.449618	0.309378	0.401876	0.352632	0.47458	0.309883	0.380811	0.427701	0.381381	0.439509	0.448589	0.424734	0.475602	0.484315	0.404556	0.525349	0.467171	0.615213	0.431862	0.375792	0.369972	0.474687	0.455968	0.268372	0.46101	0.480407	0.337814	0.367884	0.341277	0.451041	0.375829	0.312905	0.348118	0.358967	0.393191	0.359892	0.256799	0.216358	0.257002	0.36402	0.416396	0.351623	0.413077	0.334798
647	0.603078	0.459926	0.5946	0.510304	0.481349	0.449726	0.309277	0.401961	0.352698	0.474811	0.309869	0.380788	0.42773	0.381528	0.439599	0.448806	0.425022	0.475836	0.484427	0.404717	0.525267	0.467039	0.615079	0.431951	0.375755	0.370197	0.474929	0.456186	0.268715	0.461254	0.480695	0.337928	0.368133	0.341512	0.451016	0.376117	0.313041	0.348308	0.359175	0.393536	0.360132	0.257025	0.216627	0.257082	0.364328	0.416313	0.351843	0.413485	0.335157
648	0.603059	0.459865	0.594412	0.510173	0.481428	0.449825	0.309225	0.40209	0.352738	0.475059	0.309837	0.380738	0.427703	0.381664	0.439732	0.449049	0.425335	0.475992	0.484549	0.404837	0.525226	0.466934	0.614978	0.432006	0.375734	0.370412	0.475207	0.456428	0.269091	0.461574	0.481062	0.33803	0.368401	0.341739	0.450982	0.376404	0.313186	0.348545	0.359385	0.393921	0.360422	0.257214	0.216921	0.257212	0.364665	0.4162	0.352089	0.413891	0.335495
649	0.603028	0.459801	0.594255	0.509924	0.4815	0.449919	0.309156	0.402107	0.35279	0.475243	0.309828	0.380666	0.427697	0.381793	0.439763	0.44923	0.425602	0.476261	0.484626	0.404913	0.5251	0.466834	0.614823	0.43212	0.375634	0.370676	0.475503	0.456663	0.269477	0.461884	0.481355	0.338222	0.368617	0.341917	0.450904	0.376689	0.313242	0.348778	0.359634	0.394233	0.360696	0.257452	0.217192	0.257315	0.364935	0.416101	0.352231	0.414349	0.33581
650	0.603037	0.459742	0.594057	0.509732	0.481558	0.450003	0.309074	0.402132	0.352852	0.475433	0.309792	0.380607	0.427692	0.381894	0.439814	0.449451	0.42588	0.476529	0.484747	0.405045	0.525003	0.466738	0.61469	0.43222	0.375553	0.370887	0.475813	0.456845	0.269878	0.462153	0.481662	0.338387	0.36883	0.342105	0.45082	0.376989	0.313344	0.349012	0.359882	0.394536	0.360962	0.257645	0.217485	0.257413	0.365215	0.416027	0.352364	0.414767	0.336154
651	0.603069	0.459687	0.593844	0.509587	0.481599	0.450084	0.309009	0.40218	0.352917	0.475649	0.309727	0.380576	0.427708	0.381994	0.439902	0.449687	0.426161	0.476786	0.484881	0.405215	0.524934	0.466633	0.614569	0.432321	0.375507	0.371069	0.476118	0.457025	0.270275	0.462413	0.481993	0.338515	0.369063	0.342319	0.450757	0.377296	0.313486	0.349243	0.360096	0.394866	0.361223	0.257788	0.21778	0.257511	0.365534	0.41596	0.35253	0.415146	0.33652
652	0.603079	0.459627	0.593683	0.509389	0.48163	0.450177	0.308994	0.402219	0.352976	0.475879	0.309663	0.380565	0.42777	0.382142	0.43999	0.449865	0.42641	0.47707	0.484955	0.405354	0.524839	0.466507	0.614416	0.432472	0.375463	0.371305	0.476402	0.457283	0.270652	0.46272	0.482322	0.338656	0.36932	0.342546	0.45073	0.377589	0.313593	0.349465	0.360272	0.395227	0.361482	0.257928	0.218033	0.257607	0.365887	0.415869	0.352735	0.415542	0.336877
653	0.603085	0.459558	0.593482	0.509197	0.481687	0.450279	0.308927	0.40229	0.353036	0.476096	0.309651	0.380528	0.427756	0.382315	0.440098	0.4501	0.426702	0.477344	0.485081	0.405476	0.52478	0.466405	0.614336	0.432575	0.375424	0.371555	0.476721	0.457507	0.27106	0.463008	0.482669	0.338817	0.369574	0.34277	0.450684	0.377867	0.313738	0.34969	0.360497	0.395549	0.361737	0.258119	0.218332	0.257698	0.366207	0.415778	0.352941	0.415993	0.337258
654	0.603095	0.459491	0.593287	0.509013	0.481734	0.450358	0.308856	0.402368	0.353091	0.476292	0.309634	0.380453	0.427735	0.382444	0.440161	0.450328	0.426995	0.477583	0.485229	0.405583	0.524692	0.466303	0.614252	0.432649	0.375363	0.37179	0.477017	0.457718	0.271449	0.463291	0.482997	0.338984	0.369805	0.342963	0.450636	0.378163	0.31389	0.349933	0.360729	0.395858	0.361981	0.258285	0.218633	0.257787	0.366488	0.415692	0.353111	0.416424	0.337624
655	0.603109	0.459423	0.593115	0.508836	0.481748	0.450413	0.308803	0.402435	0.353153	0.476481	0.309583	0.380364	0.42775	0.382533	0.440186	0.450526	0.42727	0.477788	0.485361	0.405693	0.52458	0.466192	0.614126	0.432722	0.375284	0.372002	0.477261	0.457933	0.271814	0.46357	0.48329	0.339145	0.37002	0.343135	0.450588	0.378471	0.314024	0.350179	0.360949	0.396173	0.362222	0.258398	0.218912	0.257882	0.366758	0.415595	0.353256	0.416814	0.337962
656	0.603119	0.459322	0.592909	0.508675	0.481741	0.450487	0.308725	0.402491	0.353266	0.476709	0.309518	0.380329	0.427781	0.382693	0.440296	0.450754	0.427565	0.477981	0.48545	0.40585	0.524566	0.466091	0.613996	0.43282	0.375235	0.372213	0.477481	0.458134	0.272221	0.463813	0.483565	0.339298	0.370254	0.343352	0.450512	0.378731	0.314141	0.350372	0.361184	0.396481	0.362483	0.258518	0.219189	0.257995	0.36709	0.415442	0.353454	0.417231	0.338307
657	0.603119	0.459269	0.592714	0.508527	0.48178	0.4506	0.308672	0.402556	0.353355	0.476944	0.309449	0.38031	0.427784	0.382838	0.440383	0.450973	0.427885	0.47822	0.485539	0.40601	0.524536	0.465972	0.613847	0.432907	0.375211	0.372444	0.477754	0.458363	0.272637	0.464075	0.483874	0.339436	0.370525	0.343588	0.450431	0.379029	0.31426	0.350611	0.361449	0.396834	0.362752	0.258648	0.219453	0.258134	0.367422	0.415352	0.353635	0.417642	0.33865
658	0.603115	0.45923	0.592549	0.508354	0.481843	0.450699	0.30863	0.402605	0.353412	0.477171	0.309392	0.3803	0.427794	0.382972	0.44047	0.451171	0.428194	0.478484	0.485635	0.40614	0.524493	0.46586	0.613702	0.432982	0.375193	0.372671	0.478077	0.458586	0.27304	0.464375	0.484209	0.33957	0.370795	0.343836	0.450342	0.37933	0.314384	0.350883	0.361709	0.397209	0.363035	0.258784	0.219719	0.258274	0.367762	0.415285	0.353806	0.418041	0.338982
659	0.603114	0.459166	0.592407	0.508137	0.481891	0.450757	0.308573	0.402624	0.35345	0.477385	0.309355	0.380286	0.427844	0.383111	0.440588	0.451351	0.428474	0.478741	0.485742	0.406237	0.524457	0.465772	0.613583	0.433064	0.375167	0.372867	0.478407	0.458773	0.273424	0.464694	0.48454	0.33971	0.371039	0.344084	0.450257	0.37959	0.314512	0.35115	0.361932	0.397565	0.363321	0.258917	0.219991	0.258385	0.368114	0.415181	0.353987	0.418431	0.339302
660	0.603118	0.459142	0.592223	0.507941	0.481944	0.450904	0.308498	0.402685	0.353491	0.477618	0.309311	0.380195	0.42788	0.383228	0.440672	0.451545	0.428806	0.479017	0.485919	0.406393	0.524393	0.465641	0.613472	0.433184	0.375134	0.373046	0.478664	0.458987	0.273799	0.464932	0.484827	0.339846	0.371356	0.3443	0.450255	0.379841	0.314638	0.351397	0.362147	0.39788	0.363523	0.259028	0.220237	0.258455	0.368402	0.415075	0.354187	0.418839	0.339644
661	0.603133	0.459075	0.591965	0.507788	0.481959	0.450977	0.308375	0.402751	0.35355	0.477829	0.309267	0.380121	0.427913	0.38334	0.440748	0.451757	0.429097	0.479273	0.486049	0.406545	0.52432	0.465536	0.613363	0.433311	0.375094	0.373222	0.478939	0.459175	0.274196	0.465152	0.485148	0.339986	0.371609	0.344483	0.450203	0.380131	0.314747	0.35159	0.362353	0.398191	0.363768	0.259137	0.220485	0.258549	0.368685	0.414972	0.354318	0.419236	0.339981
662	0.603152	0.458975	0.591713	0.507654	0.481969	0.451007	0.308268	0.402813	0.353616	0.478037	0.309237	0.380083	0.42794	0.383462	0.440845	0.45198	0.429377	0.479507	0.486144	0.406688	0.524274	0.465472	0.613257	0.433441	0.375059	0.373424	0.479229	0.459353	0.274608	0.465399	0.4855	0.340139	0.371827	0.344666	0.450115	0.380454	0.314867	0.351775	0.362571	0.39851	0.364071	0.259265	0.220736	0.258673	0.368994	0.414874	0.354427	0.41964	0.340329
663	0.603161	0.458916	0.591595	0.507498	0.482043	0.451137	0.308276	0.402882	0.353665	0.478291	0.309234	0.38005	0.427959	0.383601	0.440981	0.452195	0.429739	0.479736	0.486289	0.406857	0.524286	0.465416	0.613152	0.433583	0.375038	0.373678	0.479475	0.459576	0.275004	0.465697	0.485824	0.340308	0.372132	0.344899	0.450095	0.38077	0.315043	0.352039	0.362825	0.398834	0.364367	0.259427	0.220973	0.258791	0.369338	0.414775	0.354625	0.420091	0.340722
664	0.603184	0.458887	0.59146	0.507367	0.482098	0.451217	0.308231	0.402951	0.353765	0.478463	0.309218	0.380035	0.428011	0.383721	0.441024	0.452385	0.429949	0.479957	0.486411	0.40703	0.524174	0.465317	0.613042	0.433691	0.374949	0.373924	0.479737	0.459797	0.275391	0.465982	0.486101	0.34049	0.37234	0.345139	0.45004	0.381018	0.315172	0.352311	0.363055	0.399145	0.36463	0.259546	0.221227	0.258907	0.369679	0.414707	0.354766	0.420515	0.341069
665	0.603185	0.458851	0.591319	0.507191	0.482139	0.45129	0.308179	0.402973	0.353838	0.478645	0.309184	0.37999	0.428034	0.383819	0.441068	0.452535	0.43017	0.480151	0.486526	0.407177	0.524071	0.465192	0.612905	0.433752	0.374869	0.374131	0.480014	0.460011	0.275783	0.466267	0.486394	0.340641	0.372531	0.345353	0.449962	0.381311	0.315266	0.352555	0.363288	0.399455	0.364894	0.259634	0.22147	0.259015	0.369989	0.414635	0.354897	0.420908	0.3414
666	0.603152	0.458787	0.591179	0.506976	0.482179	0.451385	0.308141	0.402959	0.353875	0.478884	0.309147	0.379921	0.428024	0.383917	0.441174	0.452677	0.430492	0.480332	0.486656	0.407309	0.524057	0.465082	0.612759	0.433797	0.374843	0.37432	0.480307	0.460229	0.276186	0.466551	0.486732	0.340765	0.372769	0.345559	0.449886	0.381676	0.315362	0.352772	0.363538	0.399782	0.365174	0.259737	0.221719	0.259124	0.370281	0.414549	0.355069	0.421302	0.341749
667	0.603124	0.458708	0.590996	0.506884	0.482233	0.45145	0.308055	0.403024	0.354019	0.479104	0.309145	0.379943	0.428095	0.384079	0.441289	0.452916	0.430792	0.480578	0.486812	0.407508	0.524055	0.46506	0.612687	0.433921	0.374833	0.374595	0.480638	0.460475	0.276588	0.46679	0.487069	0.340966	0.373034	0.345854	0.449841	0.381969	0.315504	0.353006	0.363779	0.400145	0.365449	0.25994	0.222087	0.25926	0.37063	0.414491	0.3553	0.421772	0.342131
668	0.603141	0.458648	0.590837	0.506694	0.482283	0.451545	0.308017	0.403087	0.354052	0.479311	0.309078	0.379893	0.428124	0.384214	0.441395	0.453148	0.431108	0.480804	0.486928	0.407635	0.52402	0.464984	0.612627	0.434039	0.374786	0.374801	0.480905	0.460686	0.276973	0.46707	0.487367	0.341105	0.373296	0.346052	0.449746	0.382249	0.315657	0.353248	0.363997	0.400466	0.365684	0.260094	0.222367	0.259378	0.370956	0.414403	0.355475	0.422194	0.342474
669	0.60318	0.458598	0.590694	0.506489	0.482322	0.451661	0.307984	0.403132	0.354038	0.479526	0.308972	0.379824	0.428125	0.384331	0.441512	0.453358	0.431421	0.481013	0.48704	0.407755	0.523971	0.464882	0.61255	0.434147	0.374742	0.374958	0.481151	0.460886	0.277349	0.467366	0.487663	0.341188	0.373555	0.346222	0.449661	0.382519	0.315804	0.353487	0.36422	0.400774	0.365914	0.260206	0.222617	0.259479	0.371267	0.414286	0.35562	0.422528	0.342777
670	0.603201	0.458545	0.590548	0.506394	0.482354	0.451768	0.307902	0.403164	0.354099	0.479768	0.308887	0.379825	0.428145	0.384464	0.441658	0.453558	0.431711	0.481234	0.487194	0.407961	0.523953	0.464817	0.612446	0.434259	0.374744	0.375132	0.481441	0.461113	0.277733	0.467629	0.488001	0.34127	0.373822	0.346468	0.449652	0.382778	0.315929	0.35372	0.36447	0.401116	0.366176	0.260341	0.22294	0.259582	0.37159	0.414165	0.355795	0.422804	0.343072
671	0.603191	0.45852	0.590434	0.506284	0.482393	0.451835	0.307848	0.403197	0.354204	0.48003	0.308844	0.379812	0.428178	0.384608	0.441758	0.453742	0.432029	0.481499	0.487304	0.408178	0.524004	0.464744	0.61234	0.43435	0.374742	0.375327	0.481727	0.461358	0.278163	0.467885	0.488342	0.341409	0.37409	0.346686	0.449598	0.383068	0.316013	0.353987	0.3647	0.401462	0.366444	0.260566	0.223242	0.259696	0.371921	0.414082	0.35598	0.423196	0.3434
672	0.603188	0.45847	0.590317	0.506127	0.482428	0.451929	0.307803	0.403251	0.354275	0.48027	0.308822	0.379771	0.428236	0.384721	0.441855	0.453944	0.432337	0.481745	0.48744	0.408348	0.524015	0.464635	0.612278	0.434455	0.374697	0.375531	0.482008	0.461531	0.278574	0.468139	0.488681	0.341577	0.374347	0.346885	0.449526	0.383362	0.316124	0.354258	0.364897	0.401795	0.366705	0.260826	0.223537	0.259823	0.37223	0.414028	0.356153	0.423625	0.343776
673	0.603206	0.458403	0.590187	0.505954	0.482461	0.452048	0.307753	0.403312	0.35432	0.480489	0.308805	0.379712	0.428292	0.384817	0.441942	0.454156	0.432612	0.481943	0.487595	0.408494	0.523958	0.464532	0.612223	0.434563	0.374625	0.375734	0.482291	0.461682	0.27895	0.468397	0.488994	0.341741	0.374582	0.347085	0.449476	0.383643	0.316265	0.354507	0.365101	0.4021	0.366945	0.261103	0.223846	0.259944	0.372521	0.41397	0.356316	0.424043	0.344161
674	0.60323	0.458368	0.590062	0.505841	0.482496	0.45213	0.307695	0.403344	0.354409	0.480723	0.308782	0.379663	0.428295	0.384949	0.441981	0.45434	0.43285	0.482097	0.487702	0.40869	0.523873	0.464518	0.612085	0.43463	0.374581	0.375922	0.482582	0.461951	0.279326	0.468665	0.489254	0.341872	0.374784	0.347308	0.449491	0.383904	0.316381	0.354718	0.365378	0.402366	0.36716	0.261408	0.224193	0.260032	0.372827	0.413867	0.356488	0.424439	0.344484
675	0.603208	0.458302	0.58998	0.505687	0.482507	0.45215	0.307653	0.403369	0.354476	0.480946	0.308712	0.379625	0.428328	0.385055	0.442057	0.45448	0.433093	0.482307	0.487812	0.408873	0.523834	0.464474	0.611951	0.43471	0.374524	0.376083	0.482859	0.462139	0.279701	0.468952	0.489534	0.342004	0.375013	0.34751	0.449404	0.384214	0.316493	0.354958	0.365595	0.402648	0.367397	0.261701	0.22451	0.260146	0.373141	0.41377	0.356605	0.424812	0.34481
676	0.603221	0.458224	0.589877	0.505551	0.482533	0.452195	0.307595	0.4034	0.354552	0.481168	0.308612	0.379617	0.428362	0.385158	0.442151	0.454652	0.433363	0.482518	0.487948	0.40906	0.523826	0.464401	0.611864	0.434772	0.374475	0.376238	0.483117	0.462294	0.2801	0.469229	0.489848	0.342136	0.375259	0.347742	0.449306	0.384533	0.31659	0.355199	0.365789	0.402969	0.36765	0.262	0.224826	0.260295	0.37347	0.413663	0.356749	0.425181	0.345124
677	0.603287	0.458149	0.589733	0.505446	0.482586	0.452292	0.30751	0.403448	0.354641	0.481396	0.308521	0.379613	0.42838	0.385275	0.442236	0.454889	0.433659	0.482704	0.488099	0.40925	0.523816	0.46432	0.611824	0.434819	0.374438	0.376406	0.483368	0.462473	0.280517	0.469491	0.49018	0.342266	0.3755	0.348015	0.449254	0.384829	0.316685	0.355431	0.366004	0.403312	0.367906	0.262325	0.225161	0.260455	0.37379	0.413546	0.356951	0.425559	0.345427
678	0.60326	0.458049	0.589655	0.505247	0.482597	0.452308	0.307437	0.403544	0.354655	0.481621	0.308504	0.379507	0.428425	0.385371	0.442305	0.45512	0.433943	0.482951	0.488194	0.409388	0.523766	0.464244	0.611758	0.434934	0.374376	0.376589	0.483648	0.462667	0.280895	0.469779	0.490474	0.342411	0.375723	0.348223	0.449151	0.385115	0.31684	0.355694	0.366232	0.403586	0.368148	0.26269	0.225484	0.260543	0.374014	0.413478	0.357117	0.425939	0.345777
679	0.60326	0.457996	0.589563	0.505119	0.482663	0.452417	0.307396	0.403622	0.354722	0.481841	0.308512	0.379415	0.428448	0.385482	0.442415	0.455311	0.434227	0.483157	0.488322	0.409561	0.523737	0.464198	0.611669	0.435067	0.37432	0.376773	0.483939	0.462913	0.281306	0.470091	0.490785	0.342557	0.375957	0.348387	0.449113	0.385357	0.316966	0.355949	0.366495	0.403862	0.368401	0.263062	0.225837	0.260649	0.37427	0.413425	0.357288	0.426324	0.346128
680	0.603285	0.457973	0.589439	0.505005	0.482717	0.452552	0.307343	0.403661	0.35481	0.482067	0.308497	0.379381	0.428444	0.385612	0.442526	0.455474	0.4345	0.483332	0.488495	0.409745	0.523721	0.464176	0.611584	0.435173	0.37427	0.376949	0.484226	0.463163	0.281711	0.470373	0.491111	0.342701	0.376193	0.348566	0.449103	0.38559	0.317071	0.356162	0.366741	0.404162	0.368657	0.263421	0.226208	0.260774	0.374575	0.413353	0.357455	0.426703	0.346462
681	0.603291	0.457936	0.589291	0.504813	0.482687	0.452606	0.307241	0.403665	0.354851	0.482315	0.308435	0.379398	0.428442	0.385743	0.442595	0.455639	0.43475	0.483523	0.488688	0.409899	0.523699	0.464145	0.611522	0.435233	0.374223	0.377118	0.484496	0.463349	0.28206	0.470582	0.49143	0.342843	0.376412	0.348809	0.449053	0.385862	0.317189	0.356329	0.366922	0.40448	0.368903	0.26377	0.226569	0.260895	0.374901	0.413245	0.357604	0.427072	0.346778
682	0.603279	0.457892	0.589135	0.504668	0.482754	0.452702	0.307166	0.403687	0.354909	0.482616	0.308414	0.379347	0.428536	0.385835	0.442716	0.455837	0.435027	0.483759	0.488866	0.410075	0.523758	0.464017	0.611446	0.43535	0.37421	0.377314	0.48478	0.463463	0.282446	0.47081	0.491747	0.342983	0.376644	0.349033	0.449031	0.386154	0.317324	0.356548	0.367134	0.404783	0.369184	0.264195	0.226938	0.261025	0.375232	0.413167	0.357783	0.427491	0.347129
683	0.603282	0.457815	0.589022	0.504571	0.482821	0.452782	0.307096	0.403703	0.354972	0.482888	0.30838	0.379287	0.428582	0.385957	0.442813	0.456005	0.435302	0.483967	0.488964	0.410281	0.523774	0.46393	0.611342	0.435457	0.374172	0.377498	0.485058	0.463651	0.282839	0.471064	0.492053	0.343108	0.376894	0.349244	0.448953	0.386443	0.317392	0.356781	0.367394	0.405064	0.36943	0.264622	0.227307	0.261156	0.375547	0.413101	0.357944	0.427881	0.347482
684	0.603306	0.457729	0.588937	0.504488	0.482849	0.452837	0.307031	0.403727	0.355035	0.483116	0.308337	0.379242	0.428563	0.386094	0.442886	0.456153	0.435577	0.484137	0.489033	0.410505	0.523735	0.4639	0.611233	0.435538	0.374117	0.377657	0.485318	0.463894	0.283227	0.471346	0.492347	0.343238	0.377156	0.349454	0.448854	0.38671	0.317439	0.357012	0.367655	0.405359	0.36964	0.265044	0.227673	0.261285	0.375838	0.413031	0.358101	0.428246	0.34782
685	0.603333	0.457699	0.588812	0.504368	0.482866	0.452902	0.306989	0.403792	0.355103	0.483349	0.308334	0.379196	0.428586	0.386161	0.443007	0.456353	0.435889	0.484322	0.489216	0.410712	0.523732	0.46383	0.611174	0.435636	0.374107	0.377804	0.485559	0.464034	0.283618	0.471651	0.492635	0.343414	0.377405	0.349679	0.448861	0.386944	0.317615	0.357245	0.36783	0.405723	0.369873	0.26551	0.228032	0.261411	0.376106	0.41295	0.358321	0.428663	0.348154
686	0.603354	0.457617	0.588753	0.504203	0.482889	0.452948	0.306941	0.403831	0.355141	0.483617	0.308298	0.379149	0.428641	0.386277	0.443096	0.456554	0.436183	0.484533	0.489322	0.410897	0.523708	0.463739	0.611145	0.435727	0.374068	0.377958	0.48583	0.464228	0.283992	0.471947	0.49292	0.343542	0.377636	0.349881	0.448785	0.387223	0.317752	0.357457	0.368043	0.406027	0.370111	0.265968	0.228383	0.261519	0.376399	0.412856	0.358455	0.429035	0.348469
687	0.603353	0.457532	0.588652	0.504035	0.482904	0.453001	0.306879	0.403867	0.355162	0.483847	0.308235	0.379075	0.428687	0.386419	0.443179	0.45675	0.436423	0.484739	0.489438	0.411068	0.523655	0.463676	0.61107	0.435797	0.374	0.378115	0.486126	0.464461	0.284395	0.472203	0.493224	0.343644	0.377846	0.350074	0.448676	0.387527	0.317862	0.357649	0.368283	0.406284	0.370384	0.26642	0.228755	0.261637	0.37666	0.412762	0.358558	0.429379	0.348775
688	0.603338	0.457489	0.588478	0.503896	0.482914	0.453073	0.306813	0.403923	0.355193	0.484028	0.308175	0.378979	0.428707	0.386542	0.443275	0.456946	0.436624	0.484919	0.489623	0.411244	0.523596	0.463656	0.610946	0.43586	0.373924	0.378269	0.486425	0.464686	0.284838	0.472429	0.493551	0.343752	0.378052	0.350278	0.448601	0.387826	0.317977	0.357845	0.368521	0.406539	0.37068	0.266884	0.229156	0.261777	0.376878	0.412686	0.358692	0.429731	0.349086
689	0.60337	0.457483	0.588456	0.503779	0.482961	0.453126	0.306793	0.403999	0.355274	0.484311	0.308154	0.378946	0.42873	0.386605	0.443337	0.457159	0.436902	0.485094	0.489777	0.411457	0.523588	0.463607	0.610943	0.436	0.373892	0.378442	0.486688	0.464846	0.285231	0.472742	0.493858	0.34387	0.3783	0.350505	0.448576	0.388104	0.318095	0.358132	0.368743	0.406856	0.370876	0.267395	0.229534	0.261893	0.377181	0.412658	0.35885	0.430134	0.349414
690	0.60336	0.457437	0.588347	0.503617	0.482984	0.453197	0.306724	0.404005	0.355338	0.484591	0.308124	0.378948	0.428762	0.386682	0.443412	0.457344	0.437193	0.485274	0.489891	0.411654	0.523567	0.463525	0.61088	0.436099	0.373832	0.378577	0.486948	0.464994	0.285597	0.47299	0.494148	0.344	0.378545	0.350739	0.448546	0.388362	0.318185	0.358341	0.368929	0.407176	0.371089	0.2679	0.229905	0.261985	0.377472	0.412589	0.359017	0.430499	0.349759
691	0.603337	0.457374	0.588201	0.503452	0.483003	0.453283	0.306617	0.403991	0.355363	0.484858	0.308092	0.378929	0.428806	0.386796	0.443514	0.457498	0.43747	0.485471	0.490007	0.41183	0.523535	0.463449	0.610783	0.436186	0.373747	0.378718	0.487204	0.465174	0.285957	0.473223	0.494445	0.344131	0.37878	0.350959	0.448499	0.388629	0.31827	0.35851	0.369121	0.407478	0.371328	0.268398	0.230284	0.262092	0.377736	0.412501	0.35916	0.430852	0.3501
692	0.603355	0.45734	0.588144	0.503347	0.483055	0.453366	0.306524	0.404037	0.355362	0.48513	0.308078	0.378851	0.42886	0.386936	0.44364	0.457641	0.437722	0.485692	0.490171	0.411998	0.52352	0.463424	0.61073	0.43633	0.373676	0.378923	0.487453	0.465407	0.286332	0.473537	0.494765	0.344249	0.379018	0.351155	0.448445	0.388923	0.318383	0.358734	0.369363	0.40776	0.371571	0.268902	0.230678	0.262246	0.377998	0.412441	0.359265	0.431243	0.350413
693	0.603351	0.457297	0.58808	0.503232	0.48308	0.453432	0.306486	0.404067	0.355422	0.485422	0.308048	0.378819	0.428928	0.387049	0.443766	0.457806	0.437971	0.485921	0.490331	0.412166	0.523507	0.463385	0.610652	0.436462	0.373659	0.379098	0.487729	0.465593	0.286724	0.473831	0.495079	0.344361	0.379287	0.351385	0.448432	0.389114	0.318484	0.358976	0.369596	0.40805	0.371812	0.269365	0.231057	0.262351	0.378308	0.412375	0.359429	0.431613	0.350721
694	0.603377	0.457244	0.587994	0.503126	0.483128	0.453505	0.306466	0.404114	0.355505	0.485685	0.308026	0.378821	0.428979	0.387148	0.443888	0.458033	0.438257	0.486148	0.490465	0.412367	0.523508	0.46333	0.610621	0.43656	0.373646	0.379247	0.488002	0.465776	0.287143	0.474111	0.495384	0.344477	0.379545	0.351597	0.448388	0.389373	0.318603	0.359203	0.3698	0.408345	0.372056	0.269857	0.231451	0.262464	0.378606	0.412329	0.359589	0.431963	0.351061
695	0.60342	0.45719	0.587897	0.503024	0.483201	0.453588	0.306442	0.404183	0.355586	0.485938	0.308023	0.378818	0.42901	0.387262	0.444005	0.458282	0.438573	0.486345	0.490597	0.412598	0.523532	0.463278	0.610617	0.43663	0.373609	0.379393	0.488284	0.465988	0.287573	0.474382	0.495695	0.344613	0.379774	0.351768	0.448312	0.389705	0.31873	0.35941	0.370003	0.40864	0.372309	0.27038	0.231863	0.262611	0.378868	0.412294	0.359721	0.432324	0.351435
696	0.603408	0.457152	0.587823	0.502897	0.48325	0.453662	0.306402	0.404251	0.35566	0.486251	0.30803	0.378759	0.429039	0.387425	0.444123	0.458446	0.438873	0.486477	0.490781	0.412819	0.523581	0.463257	0.610536	0.436701	0.373546	0.37957	0.488622	0.466236	0.287979	0.474644	0.49604	0.344785	0.379983	0.351921	0.448266	0.389954	0.318822	0.359625	0.370264	0.408926	0.37257	0.270867	0.232266	0.262779	0.37911	0.412227	0.359842	0.432743	0.351799
697	0.60345	0.457117	0.587721	0.502771	0.483313	0.453739	0.306341	0.404325	0.355758	0.486524	0.308021	0.378727	0.42907	0.387519	0.444206	0.458634	0.43913	0.486674	0.490932	0.413064	0.523565	0.463253	0.610509	0.436812	0.373506	0.379738	0.488926	0.466414	0.288373	0.474912	0.496346	0.344896	0.380211	0.352167	0.448214	0.390228	0.318966	0.359846	0.3705	0.409208	0.372821	0.271354	0.232665	0.26293	0.379394	0.412185	0.359977	0.433128	0.352073
698	0.60349	0.457078	0.587621	0.50267	0.483368	0.453828	0.306281	0.40438	0.355853	0.486762	0.308013	0.378687	0.429119	0.387593	0.444275	0.458831	0.439379	0.486899	0.491102	0.413262	0.523541	0.463232	0.610495	0.43693	0.373476	0.379907	0.489191	0.466574	0.288768	0.475187	0.496647	0.345009	0.380432	0.35242	0.448187	0.390524	0.31912	0.360062	0.370677	0.409479	0.373079	0.271848	0.233039	0.263049	0.379677	0.412134	0.360123	0.433525	0.352354
699	0.60349	0.457037	0.587543	0.502592	0.48341	0.453916	0.306241	0.404414	0.355922	0.487001	0.308016	0.378626	0.429187	0.387704	0.444367	0.459021	0.439649	0.487101	0.491303	0.413394	0.523556	0.463188	0.610453	0.437026	0.373439	0.380077	0.489437	0.46677	0.289167	0.475468	0.49696	0.345166	0.380634	0.352618	0.448189	0.390813	0.319249	0.360273	0.370822	0.40975	0.373337	0.272338	0.233393	0.263147	0.379935	0.412055	0.360273	0.43395	0.352709
700	0.603521	0.457016	0.587465	0.50246	0.483482	0.453942	0.306213	0.404495	0.355973	0.487304	0.308001	0.378633	0.429216	0.387844	0.444537	0.459252	0.439931	0.48727	0.491396	0.413597	0.523562	0.463188	0.61042	0.437114	0.373407	0.380213	0.489688	0.466982	0.289549	0.475773	0.497208	0.345287	0.380857	0.352827	0.448113	0.391038	0.319409	0.360513	0.371086	0.410061	0.373523	0.272795	0.233796	0.26327	0.38022	0.412014	0.360428	0.434302	0.353051
701	0.603571	0.456988	0.587399	0.502353	0.483566	0.454056	0.306176	0.404558	0.356016	0.48762	0.30799	0.37863	0.429262	0.387967	0.444699	0.459444	0.44021	0.487461	0.491526	0.413813	0.523582	0.463169	0.61038	0.437209	0.373386	0.380358	0.489929	0.467193	0.289934	0.476022	0.497501	0.345395	0.381104	0.353054	0.448071	0.391288	0.319508	0.360748	0.371338	0.410358	0.373721	0.273233	0.234208	0.263387	0.380527	0.411983	0.360607	0.434658	0.353367
702	0.60361	0.456965	0.587353	0.502248	0.483646	0.454198	0.30614	0.404618	0.356058	0.48793	0.307978	0.3786	0.429346	0.388082	0.44485	0.459627	0.440486	0.487661	0.491703	0.414019	0.523624	0.463146	0.610343	0.437327	0.373372	0.380514	0.490189	0.467393	0.29034	0.47627	0.497843	0.345492	0.381358	0.353284	0.44805	0.391561	0.319591	0.360973	0.371561	0.410655	0.373967	0.273667	0.234627	0.263506	0.380833	0.411948	0.360786	0.435035	0.353674
703	0.603614	0.456963	0.587325	0.502106	0.483708	0.454258	0.30612	0.40471	0.356114	0.488219	0.307959	0.378561	0.429451	0.388221	0.445009	0.459858	0.440768	0.487835	0.491886	0.414218	0.523684	0.463159	0.610318	0.437472	0.373353	0.380667	0.490499	0.467586	0.290767	0.476599	0.49819	0.345578	0.381592	0.353496	0.448002	0.391822	0.319729	0.361197	0.371788	0.41098	0.374251	0.274107	0.235055	0.263634	0.381111	0.411903	0.360928	0.435423	0.353995
704	0.603639	0.456937	0.587263	0.502046	0.483748	0.454345	0.306113	0.404761	0.356211	0.488428	0.307999	0.378544	0.429471	0.388366	0.445114	0.460052	0.441057	0.488014	0.492091	0.414471	0.523692	0.463171	0.610247	0.437573	0.373303	0.380832	0.490782	0.467818	0.291116	0.476906	0.498484	0.34569	0.381805	0.353699	0.448021	0.392075	0.319826	0.361408	0.372063	0.411274	0.374471	0.274551	0.235457	0.263709	0.381366	0.411837	0.361043	0.435785	0.354323
705	0.603676	0.456906	0.587176	0.501965	0.483804	0.454438	0.306082	0.404829	0.356303	0.488687	0.308031	0.37855	0.4295	0.3885	0.445231	0.460233	0.441337	0.488178	0.492246	0.414706	0.523707	0.463153	0.610206	0.437681	0.373269	0.380985	0.491033	0.468026	0.291489	0.477188	0.498745	0.345809	0.382031	0.353933	0.44801	0.392337	0.31995	0.361622	0.372295	0.411545	0.374679	0.274986	0.23584	0.263784	0.381665	0.411804	0.361188	0.436152	0.354649
706	0.603716	0.456883	0.587112	0.501848	0.48389	0.454534	0.306041	0.404922	0.356385	0.489008	0.308035	0.378553	0.429571	0.388626	0.445377	0.460429	0.441612	0.488338	0.492373	0.414913	0.523744	0.463111	0.610194	0.437798	0.373262	0.381128	0.491289	0.468207	0.291906	0.477459	0.499024	0.345932	0.382279	0.354185	0.447963	0.392609	0.320106	0.361856	0.372465	0.411817	0.374921	0.275418	0.236214	0.263895	0.381992	0.411796	0.36137	0.43653	0.354977
707	0.603753	0.456863	0.587137	0.501773	0.483991	0.454655	0.306052	0.404989	0.356488	0.489277	0.308046	0.378513	0.429646	0.388768	0.445512	0.460664	0.441906	0.488535	0.492582	0.415152	0.523775	0.463083	0.61013	0.437879	0.373256	0.381285	0.491618	0.468418	0.292305	0.477746	0.499386	0.346072	0.382533	0.354391	0.447967	0.392873	0.320229	0.36212	0.372645	0.412118	0.37522	0.275865	0.236593	0.264044	0.382257	0.411743	0.361539	0.436898	0.355315
708	0.603796	0.456834	0.587092	0.501648	0.484099	0.454785	0.306008	0.405033	0.356542	0.489556	0.308068	0.378474	0.429712	0.388884	0.445653	0.460847	0.442214	0.488719	0.492705	0.415376	0.523798	0.463061	0.610078	0.438	0.373235	0.381459	0.49192	0.468654	0.292722	0.478012	0.499723	0.346192	0.38278	0.354584	0.447937	0.393163	0.320311	0.362315	0.372863	0.412403	0.375468	0.276317	0.236979	0.264178	0.382533	0.411726	0.361695	0.437275	0.35563
709	0.603843	0.456814	0.587021	0.501528	0.484191	0.454891	0.305954	0.405089	0.356599	0.48983	0.308081	0.378461	0.429783	0.388988	0.445801	0.461047	0.442497	0.488894	0.492838	0.415593	0.523801	0.463036	0.610073	0.438136	0.373201	0.381607	0.492176	0.468849	0.293115	0.478268	0.500029	0.346296	0.383	0.354784	0.447896	0.393434	0.32041	0.362492	0.373084	0.412681	0.375691	0.27673	0.237354	0.264289	0.382816	0.411697	0.361851	0.437634	0.355946
710	0.603884	0.456815	0.586986	0.501453	0.484261	0.45497	0.305937	0.405174	0.356695	0.490096	0.308075	0.378481	0.429863	0.389107	0.445953	0.461294	0.442746	0.489076	0.493052	0.415814	0.523794	0.46301	0.6101	0.438257	0.373172	0.381723	0.492409	0.468997	0.293474	0.478531	0.500325	0.346408	0.383196	0.355002	0.447879	0.393663	0.320551	0.362704	0.373286	0.412966	0.375926	0.277102	0.237721	0.264393	0.383105	0.411635	0.362019	0.437976	0.356286
711	0.60389	0.456815	0.587003	0.501363	0.484343	0.455099	0.305947	0.405238	0.356776	0.490414	0.308071	0.378526	0.429916	0.389285	0.446092	0.461444	0.443053	0.489276	0.493261	0.416017	0.523842	0.463029	0.610027	0.438366	0.373202	0.381904	0.492714	0.469258	0.29388	0.478821	0.500648	0.346576	0.383431	0.355224	0.447905	0.393902	0.320659	0.36292	0.373513	0.413264	0.376175	0.277538	0.238148	0.264556	0.383439	0.411646	0.362193	0.438389	0.356646
712	0.603954	0.45682	0.586971	0.501295	0.484424	0.455162	0.305916	0.40533	0.356871	0.490741	0.308107	0.378503	0.430002	0.389396	0.446265	0.461644	0.44336	0.489494	0.493458	0.416268	0.523879	0.462993	0.61003	0.438481	0.373211	0.382078	0.492972	0.469464	0.294257	0.479096	0.500962	0.346713	0.383696	0.355431	0.447893	0.394174	0.320783	0.363137	0.373709	0.413572	0.376406	0.27795	0.238548	0.264671	0.383736	0.411656	0.362372	0.438772	0.356985
713	0.604024	0.456828	0.58691	0.501224	0.484513	0.455228	0.305874	0.405436	0.356972	0.491064	0.308174	0.37845	0.430108	0.3895	0.446435	0.461879	0.443652	0.489697	0.493642	0.416534	0.5239	0.462967	0.610065	0.4386	0.3732	0.38225	0.49322	0.469661	0.294635	0.47937	0.501275	0.346839	0.383947	0.355624	0.447871	0.394463	0.320917	0.363349	0.373905	0.413883	0.376652	0.278338	0.238926	0.264768	0.383996	0.411642	0.362539	0.439157	0.357312
714	0.604021	0.456836	0.586879	0.501124	0.484623	0.455397	0.305882	0.405524	0.357064	0.491382	0.308238	0.378446	0.430197	0.389693	0.446553	0.462079	0.443935	0.489857	0.493817	0.416767	0.523925	0.463038	0.610027	0.438716	0.373197	0.382443	0.493525	0.46994	0.295067	0.479666	0.501599	0.347002	0.384147	0.35582	0.447891	0.394743	0.321037	0.36356	0.374152	0.414186	0.376939	0.278731	0.239311	0.264908	0.38426	0.41161	0.362689	0.439603	0.357652
715	0.604108	0.456832	0.586815	0.501091	0.484754	0.455525	0.305896	0.4056	0.357196	0.491678	0.308262	0.378466	0.430256	0.389825	0.446709	0.462279	0.444243	0.490021	0.493999	0.417034	0.523964	0.463034	0.610027	0.438838	0.373178	0.382614	0.493761	0.470157	0.295444	0.479964	0.501893	0.347138	0.384406	0.356045	0.447894	0.395025	0.321132	0.363824	0.374401	0.414479	0.377136	0.279122	0.239688	0.265024	0.38458	0.411594	0.362876	0.440022	0.358012
716	0.604176	0.456821	0.586815	0.501027	0.484872	0.455647	0.305921	0.405709	0.357286	0.491964	0.308301	0.378455	0.430327	0.389935	0.446841	0.46249	0.444541	0.490215	0.494151	0.417265	0.524	0.463024	0.610028	0.438973	0.373152	0.382771	0.494029	0.470362	0.295819	0.480299	0.502171	0.347259	0.384625	0.356264	0.447845	0.395301	0.321252	0.364098	0.374624	0.414769	0.377354	0.279503	0.240052	0.265142	0.384883	0.411577	0.363034	0.44042	0.358388
717	0.604214	0.456824	0.586853	0.500925	0.484977	0.455773	0.305934	0.405844	0.357348	0.492266	0.308362	0.378424	0.430418	0.390057	0.446963	0.462715	0.444824	0.490436	0.494296	0.417463	0.524039	0.463023	0.610023	0.439113	0.373146	0.38293	0.494352	0.470567	0.296221	0.480629	0.50247	0.347371	0.384811	0.356479	0.447793	0.395569	0.321396	0.364334	0.374826	0.415056	0.377631	0.279874	0.240406	0.265277	0.385167	0.411559	0.363188	0.440794	0.358759
718	0.604308	0.456868	0.586791	0.500871	0.485105	0.455887	0.305893	0.405946	0.357485	0.492613	0.308405	0.378445	0.430502	0.390206	0.447163	0.462949	0.445117	0.490657	0.494512	0.417704	0.524109	0.462991	0.610038	0.43924	0.373195	0.383104	0.494663	0.470741	0.296648	0.480848	0.502836	0.347471	0.385079	0.356723	0.447847	0.395837	0.321518	0.364495	0.375038	0.415333	0.377914	0.280243	0.240763	0.265425	0.385502	0.411559	0.36345	0.441132	0.359086
719	0.604372	0.456889	0.586781	0.500792	0.485223	0.456049	0.305935	0.40604	0.35758	0.49292	0.308426	0.378475	0.430571	0.390341	0.447334	0.463161	0.445398	0.490821	0.494765	0.417909	0.524172	0.462998	0.610076	0.439383	0.373196	0.383253	0.494942	0.470981	0.297055	0.481163	0.503191	0.347607	0.385343	0.35695	0.447885	0.396094	0.321672	0.364735	0.375296	0.415643	0.378202	0.280602	0.24118	0.265569	0.385845	0.411537	0.363658	0.441532	0.359435
720	0.604426	0.456898	0.586818	0.500711	0.485342	0.456196	0.305972	0.406138	0.357667	0.493199	0.308449	0.378491	0.430631	0.390484	0.447487	0.463381	0.44567	0.490966	0.494967	0.418145	0.524228	0.463018	0.610096	0.439503	0.373185	0.383389	0.49521	0.47123	0.297443	0.481499	0.503502	0.347727	0.385585	0.357171	0.447892	0.396365	0.321814	0.364989	0.375532	0.41595	0.378444	0.280951	0.241591	0.265713	0.38616	0.411502	0.363829	0.441929	0.35976
721	0.604497	0.456917	0.586861	0.500658	0.485468	0.456297	0.305944	0.406252	0.357787	0.493483	0.308498	0.378486	0.430699	0.390651	0.447648	0.463625	0.445947	0.491139	0.495097	0.418443	0.524284	0.463035	0.610091	0.439588	0.373197	0.383541	0.495494	0.471453	0.297829	0.481788	0.503787	0.347821	0.38582	0.357392	0.447889	0.396654	0.321925	0.365212	0.375721	0.416235	0.378639	0.281309	0.241953	0.265863	0.38644	0.411476	0.364007	0.442287	0.360058
722	0.604598	0.456959	0.58685	0.500634	0.485592	0.456444	0.305962	0.406409	0.357936	0.493821	0.308596	0.37848	0.430818	0.390826	0.447822	0.463864	0.446255	0.491376	0.495303	0.418694	0.524342	0.463092	0.610143	0.439721	0.373224	0.383758	0.495826	0.471727	0.298258	0.482109	0.504151	0.348026	0.386108	0.357586	0.447933	0.396906	0.322082	0.365498	0.375981	0.416537	0.378917	0.281734	0.242328	0.266019	0.386744	0.411493	0.364221	0.442714	0.360465
723	0.604651	0.456985	0.586841	0.50062	0.485721	0.456572	0.305957	0.406514	0.358072	0.494182	0.308684	0.378496	0.430882	0.390999	0.448008	0.464087	0.44656	0.491581	0.495522	0.418967	0.524424	0.463126	0.610192	0.439851	0.373235	0.383967	0.49614	0.471973	0.298651	0.482378	0.504472	0.348207	0.386382	0.357817	0.447957	0.397153	0.322217	0.365754	0.376237	0.416829	0.379182	0.282155	0.242722	0.266136	0.387067	0.411503	0.364433	0.443136	0.360851
724	0.604699	0.456998	0.586857	0.500591	0.485853	0.456699	0.305967	0.406615	0.358194	0.494528	0.308753	0.378529	0.43094	0.39118	0.448203	0.464309	0.446877	0.49176	0.495717	0.419237	0.524515	0.46315	0.610218	0.439989	0.373263	0.384155	0.496428	0.472211	0.299025	0.482661	0.504789	0.348331	0.386652	0.358071	0.447958	0.397423	0.322343	0.365984	0.376481	0.417131	0.379444	0.282537	0.243129	0.26625	0.387399	0.411503	0.364664	0.443549	0.361185
725	0.604808	0.457018	0.586894	0.50053	0.485984	0.456857	0.306038	0.40678	0.358318	0.494828	0.308814	0.378556	0.431074	0.391371	0.448394	0.464547	0.447218	0.491952	0.495879	0.419467	0.524587	0.463196	0.610224	0.440155	0.373333	0.384326	0.496704	0.472482	0.299422	0.483036	0.505168	0.348423	0.386936	0.358306	0.447966	0.397726	0.322491	0.366219	0.376726	0.417458	0.37973	0.282877	0.243533	0.266412	0.387729	0.411511	0.364927	0.443963	0.361484
726	0.604909	0.457063	0.586895	0.500461	0.486107	0.456998	0.306088	0.406875	0.358439	0.495132	0.308876	0.378552	0.431205	0.391541	0.448526	0.464766	0.44748	0.492161	0.496121	0.419728	0.524633	0.463236	0.610252	0.4403	0.373306	0.384477	0.496939	0.472742	0.299831	0.483363	0.505458	0.348598	0.387146	0.358538	0.448027	0.397998	0.32263	0.366451	0.376953	0.417715	0.379965	0.283234	0.243938	0.266565	0.388037	0.411523	0.365091	0.444338	0.361819
727	0.604996	0.457098	0.586923	0.500434	0.486262	0.457148	0.306121	0.406979	0.358575	0.495469	0.308941	0.378553	0.431308	0.391675	0.448696	0.464968	0.447758	0.492365	0.496337	0.420016	0.524711	0.463276	0.610283	0.440416	0.373314	0.384672	0.497204	0.472973	0.300234	0.48365	0.50578	0.348765	0.387377	0.358772	0.448079	0.398279	0.322752	0.366692	0.377163	0.418007	0.380199	0.283608	0.244326	0.266701	0.38837	0.411548	0.365281	0.444748	0.362175
728	0.605074	0.45713	0.586978	0.500425	0.48645	0.457305	0.306139	0.407122	0.358709	0.495825	0.309003	0.378573	0.431387	0.391806	0.448909	0.465186	0.448075	0.492554	0.496509	0.420294	0.524816	0.463308	0.610326	0.440524	0.37337	0.384873	0.497518	0.473191	0.300643	0.483928	0.506164	0.348896	0.387639	0.359002	0.448108	0.398571	0.322876	0.366933	0.377383	0.418331	0.380469	0.283974	0.244709	0.266841	0.38871	0.411575	0.365511	0.445172	0.362525
729	0.605153	0.457196	0.587004	0.500352	0.486635	0.457439	0.306135	0.407275	0.358802	0.496144	0.309056	0.378605	0.431473	0.391991	0.449092	0.465461	0.448385	0.492741	0.496703	0.420509	0.524893	0.463319	0.610406	0.440668	0.373373	0.384968	0.497844	0.473435	0.301089	0.484233	0.50655	0.349032	0.387868	0.35921	0.448145	0.398835	0.323045	0.367143	0.377655	0.418588	0.380779	0.284294	0.245124	0.267024	0.388991	0.411578	0.365694	0.445515	0.362843
730	0.605219	0.457248	0.587031	0.500336	0.486768	0.45757	0.306145	0.407417	0.35889	0.496492	0.309171	0.378656	0.431601	0.392156	0.44927	0.465705	0.448699	0.492965	0.496919	0.420736	0.524955	0.463351	0.610449	0.440833	0.373375	0.385161	0.498129	0.473631	0.30149	0.484506	0.50688	0.349199	0.388126	0.359429	0.448194	0.399071	0.323183	0.36734	0.377903	0.41886	0.381034	0.284663	0.245495	0.267157	0.389331	0.411578	0.365901	0.445947	0.363197
731	0.605294	0.457288	0.587075	0.500354	0.486897	0.457718	0.306182	0.407551	0.359028	0.496828	0.309293	0.378695	0.431743	0.392318	0.449439	0.46592	0.448987	0.493215	0.49714	0.420999	0.52501	0.463399	0.610483	0.441022	0.373391	0.385373	0.498417	0.473856	0.301871	0.484796	0.507195	0.34935	0.388401	0.359653	0.448248	0.399333	0.323314	0.367566	0.378139	0.419138	0.381274	0.285045	0.245859	0.267282	0.389663	0.411593	0.366115	0.446396	0.363565
732	0.605397	0.457328	0.587133	0.500371	0.487067	0.45789	0.306242	0.407687	0.359223	0.497143	0.309385	0.378708	0.431877	0.392495	0.449603	0.466129	0.449247	0.493465	0.497355	0.421295	0.52507	0.463451	0.610537	0.441221	0.373419	0.385541	0.498735	0.474138	0.302264	0.485126	0.507531	0.349464	0.388676	0.359878	0.448305	0.39964	0.323462	0.367834	0.378383	0.419415	0.381535	0.285406	0.24624	0.267434	0.389953	0.411629	0.366323	0.446806	0.36393
733	0.605531	0.457368	0.587164	0.500375	0.487278	0.458067	0.306296	0.407848	0.359382	0.497526	0.309484	0.378724	0.432027	0.392674	0.449781	0.466377	0.449545	0.493689	0.497556	0.421591	0.525167	0.463487	0.610596	0.441374	0.373424	0.385742	0.499047	0.474364	0.302678	0.485436	0.507883	0.349606	0.388945	0.360122	0.448364	0.39993	0.323612	0.368105	0.37863	0.419727	0.381787	0.28576	0.246607	0.267589	0.390308	0.411681	0.366541	0.447233	0.364312
734	0.605637	0.457415	0.587229	0.500354	0.487465	0.458222	0.306368	0.407999	0.359524	0.497962	0.309626	0.37878	0.432135	0.392876	0.450025	0.466629	0.449889	0.493857	0.497785	0.421893	0.525307	0.463549	0.61065	0.441507	0.373505	0.385981	0.499345	0.474627	0.303107	0.485765	0.508257	0.3498	0.389255	0.360398	0.448439	0.40022	0.323754	0.36836	0.378907	0.42006	0.382073	0.286168	0.247013	0.267751	0.390683	0.411734	0.366785	0.447684	0.364691
735	0.605717	0.45747	0.587297	0.500323	0.487649	0.458376	0.306436	0.408142	0.359665	0.498371	0.309749	0.378841	0.432235	0.393062	0.450263	0.466872	0.450221	0.494025	0.498009	0.422165	0.525446	0.463609	0.610705	0.441659	0.373619	0.386177	0.499641	0.474883	0.303536	0.486088	0.508638	0.349992	0.389554	0.360656	0.448497	0.400513	0.323873	0.368598	0.379165	0.420384	0.382361	0.286573	0.247414	0.267908	0.391032	0.411769	0.367028	0.44811	0.365056
736	0.605801	0.457524	0.587328	0.500307	0.48786	0.458551	0.306475	0.408288	0.359824	0.498691	0.309795	0.378868	0.432375	0.393194	0.450415	0.467096	0.450491	0.494253	0.498192	0.422386	0.525535	0.463635	0.610765	0.441853	0.373683	0.386272	0.499948	0.475075	0.303951	0.486378	0.509002	0.350122	0.389785	0.360858	0.448511	0.400806	0.323968	0.36883	0.379361	0.420674	0.382614	0.286914	0.247764	0.26805	0.391329	0.411777	0.367239	0.44848	0.365401
737	0.60593	0.457557	0.587378	0.500322	0.488025	0.458704	0.306517	0.408455	0.360011	0.499034	0.309884	0.378921	0.432499	0.393319	0.450558	0.467285	0.450782	0.494476	0.498391	0.42268	0.525558	0.463696	0.610814	0.442025	0.373667	0.386439	0.500262	0.475306	0.304374	0.486667	0.509335	0.350247	0.390024	0.361114	0.448557	0.401064	0.324114	0.369056	0.379592	0.420939	0.3829	0.287267	0.248157	0.268188	0.391653	0.411798	0.36746	0.448908	0.365722
738	0.606034	0.457614	0.587467	0.500336	0.488175	0.458846	0.306555	0.408602	0.360178	0.499413	0.310008	0.378965	0.43263	0.393529	0.450755	0.4675	0.451059	0.49469	0.498597	0.422973	0.525646	0.463805	0.610853	0.442176	0.373682	0.386631	0.500536	0.475599	0.304767	0.486978	0.509661	0.350389	0.390285	0.361366	0.448634	0.401318	0.324271	0.369293	0.379889	0.42122	0.383171	0.287626	0.248598	0.26833	0.392013	0.411833	0.367672	0.449344	0.366087
739	0.606129	0.457695	0.58757	0.500345	0.488339	0.458985	0.3066	0.408741	0.360341	0.499811	0.310133	0.378995	0.432768	0.393775	0.450987	0.46775	0.451337	0.4949	0.498819	0.423251	0.525807	0.463919	0.610912	0.442329	0.373752	0.386819	0.5008	0.475905	0.305153	0.487297	0.510004	0.350543	0.39057	0.361595	0.448714	0.40159	0.324416	0.369538	0.380194	0.421535	0.383425	0.287988	0.249028	0.268469	0.392374	0.41187	0.367885	0.44976	0.366485
740	0.606283	0.457769	0.587643	0.500364	0.488534	0.459132	0.30667	0.408923	0.360558	0.500197	0.310213	0.379031	0.432894	0.393916	0.451185	0.467999	0.451662	0.495123	0.499075	0.423547	0.525954	0.463961	0.611032	0.442507	0.373829	0.386999	0.501131	0.476131	0.305601	0.487587	0.510379	0.350682	0.390866	0.361823	0.44876	0.401885	0.324545	0.369776	0.380397	0.421873	0.383691	0.28835	0.249365	0.268588	0.392677	0.411896	0.368128	0.450155	0.366842
741	0.606394	0.457885	0.587727	0.500348	0.488725	0.459315	0.306738	0.409099	0.36072	0.500615	0.310344	0.379096	0.433014	0.394063	0.451387	0.46826	0.451954	0.495351	0.499364	0.423808	0.526103	0.463974	0.611171	0.442665	0.373907	0.387185	0.501501	0.476323	0.30605	0.487904	0.510751	0.35083	0.391142	0.362084	0.448894	0.402176	0.324696	0.369988	0.380623	0.422219	0.383974	0.288731	0.249725	0.268729	0.393014	0.411955	0.368389	0.450587	0.36721
742	0.606484	0.457968	0.587816	0.500315	0.488931	0.459519	0.306799	0.409276	0.360843	0.501005	0.310494	0.37915	0.43313	0.394249	0.451572	0.468498	0.452216	0.495589	0.499609	0.424045	0.526199	0.464043	0.611265	0.442807	0.373967	0.38736	0.501819	0.476577	0.30647	0.488237	0.511108	0.350983	0.391392	0.362343	0.449017	0.402449	0.324853	0.370224	0.380883	0.422516	0.384233	0.289113	0.250125	0.268871	0.393359	0.412006	0.36861	0.451013	0.367585
743	0.606589	0.457999	0.587915	0.500298	0.489155	0.459722	0.306858	0.409461	0.360969	0.501349	0.310627	0.379178	0.433241	0.394461	0.451742	0.468711	0.452469	0.495827	0.499785	0.424289	0.526254	0.464174	0.611315	0.442947	0.374012	0.387518	0.502061	0.476899	0.306863	0.488571	0.511455	0.351139	0.391626	0.362582	0.449068	0.402706	0.324999	0.370494	0.381159	0.422767	0.384464	0.28948	0.250545	0.268998	0.393694	0.41204	0.368789	0.451404	0.367953
744	0.606726	0.458077	0.58806	0.500341	0.489346	0.459897	0.306935	0.409658	0.36114	0.501718	0.310736	0.379216	0.433342	0.394622	0.451956	0.468968	0.452726	0.496023	0.499958	0.42459	0.52641	0.46424	0.611424	0.443095	0.374082	0.387684	0.502321	0.477125	0.307276	0.488888	0.51181	0.351302	0.391871	0.362832	0.44909	0.402965	0.325119	0.370734	0.381406	0.423082	0.384731	0.289825	0.250924	0.269128	0.394046	0.412122	0.369034	0.451769	0.368296
745	0.606855	0.458156	0.588156	0.500414	0.489558	0.460103	0.306995	0.409824	0.361345	0.502132	0.310878	0.379252	0.43351	0.394795	0.452154	0.469202	0.453036	0.496271	0.500206	0.424919	0.526543	0.464303	0.611514	0.443294	0.37414	0.387863	0.50262	0.477374	0.307673	0.489184	0.51215	0.351441	0.392145	0.36307	0.449166	0.403252	0.325267	0.370955	0.381666	0.423392	0.384991	0.290173	0.251314	0.269257	0.394383	0.412179	0.369276	0.452204	0.368663
746	0.606976	0.458228	0.588232	0.500466	0.48978	0.460313	0.307052	0.409998	0.361547	0.502575	0.311038	0.379313	0.433688	0.394984	0.452357	0.469444	0.453363	0.496526	0.500461	0.42522	0.526699	0.464382	0.6116	0.443502	0.374207	0.388057	0.502932	0.477625	0.30807	0.489487	0.512491	0.351583	0.392437	0.363306	0.449263	0.403567	0.325424	0.371177	0.38191	0.423695	0.385251	0.290537	0.251711	0.269388	0.39474	0.412226	0.369521	0.452659	0.36904
747	0.607105	0.458303	0.588335	0.500471	0.489994	0.460493	0.307125	0.410217	0.361718	0.503012	0.311185	0.379413	0.433813	0.395177	0.452588	0.469725	0.453655	0.496736	0.500657	0.425463	0.526916	0.464486	0.611711	0.443666	0.3743	0.388252	0.50323	0.477849	0.308487	0.489814	0.512854	0.351752	0.39272	0.363559	0.44934	0.403886	0.325554	0.371409	0.382121	0.424002	0.385524	0.290913	0.252098	0.269523	0.395138	0.412287	0.36978	0.45307	0.369402
748	0.607257	0.458401	0.58843	0.500506	0.490214	0.460693	0.307182	0.410419	0.36191	0.503403	0.3113	0.379475	0.433929	0.395395	0.452785	0.469967	0.453897	0.496981	0.500896	0.425761	0.527052	0.46464	0.61184	0.443797	0.374368	0.388389	0.503529	0.478158	0.308926	0.490106	0.513237	0.351887	0.392949	0.363823	0.449471	0.404151	0.325663	0.371603	0.382384	0.424311	0.38581	0.291236	0.252486	0.269668	0.395473	0.412328	0.369997	0.453502	0.369752
749	0.607397	0.458493	0.588538	0.500553	0.490444	0.46088	0.307267	0.410605	0.36209	0.503738	0.311441	0.379491	0.434099	0.39559	0.452958	0.470192	0.454125	0.497248	0.501171	0.426073	0.527157	0.464758	0.611961	0.443998	0.374407	0.388547	0.503852	0.478447	0.30936	0.490407	0.513615	0.352037	0.393166	0.364042	0.449587	0.404422	0.325788	0.371816	0.38264	0.424583	0.386106	0.291584	0.252874	0.269819	0.395769	0.412389	0.370205	0.453928	0.370121
750	0.607536	0.458572	0.58867	0.500631	0.49067	0.461053	0.307371	0.41078	0.36228	0.504079	0.311608	0.379499	0.434304	0.395772	0.453138	0.470432	0.45437	0.497525	0.501454	0.426397	0.527264	0.464838	0.612067	0.444244	0.374455	0.388743	0.504179	0.478708	0.309781	0.490726	0.513973	0.352208	0.393417	0.36424	0.449682	0.404695	0.32594	0.372044	0.382888	0.42485	0.38639	0.291961	0.253274	0.269967	0.396067	0.412464	0.37044	0.454361	0.370499
751	0.607709	0.458647	0.588827	0.500762	0.490869	0.46123	0.307452	0.410953	0.36252	0.504508	0.311763	0.379557	0.43447	0.395975	0.453357	0.470713	0.454646	0.497792	0.501705	0.426744	0.52739	0.464933	0.61217	0.444431	0.374557	0.388953	0.504465	0.478988	0.310192	0.49105	0.514314	0.352372	0.393729	0.364481	0.449786	0.404936	0.326104	0.372252	0.383158	0.425178	0.38663	0.292329	0.253692	0.270097	0.396411	0.412521	0.370727	0.45483	0.370855
752	0.607813	0.458734	0.588931	0.500759	0.491063	0.461407	0.307526	0.411129	0.362634	0.504904	0.311929	0.379634	0.434599	0.396162	0.453562	0.470948	0.454912	0.498011	0.501936	0.42699	0.527532	0.46505	0.612293	0.444557	0.374614	0.389135	0.504746	0.479227	0.310614	0.491378	0.514667	0.352502	0.393988	0.364716	0.449856	0.405218	0.326226	0.372482	0.383407	0.425487	0.386882	0.292719	0.254073	0.270232	0.396764	0.412571	0.370988	0.455257	0.371213
753	0.607922	0.458855	0.589055	0.500729	0.491281	0.461588	0.307606	0.411342	0.36276	0.505295	0.312059	0.379711	0.434741	0.396328	0.453753	0.471207	0.455169	0.498248	0.502163	0.427237	0.527692	0.46514	0.612441	0.444687	0.374655	0.389291	0.505048	0.479427	0.311031	0.491699	0.515037	0.352633	0.394226	0.364949	0.449945	0.405501	0.326348	0.372704	0.383627	0.425763	0.387164	0.293086	0.254439	0.270362	0.397128	0.412645	0.371207	0.455661	0.371569
754	0.608078	0.458995	0.589216	0.500751	0.491531	0.461783	0.3077	0.411577	0.362965	0.505706	0.312172	0.379784	0.434908	0.396498	0.453949	0.47149	0.45543	0.498523	0.502399	0.427538	0.527866	0.465215	0.612601	0.444855	0.374709	0.389446	0.505363	0.479635	0.311442	0.492008	0.515402	0.35278	0.394473	0.36519	0.450071	0.405763	0.326498	0.37291	0.383845	0.42603	0.387464	0.293431	0.254825	0.270489	0.397494	0.412737	0.371404	0.456073	0.371925
755	0.608245	0.459094	0.58934	0.500811	0.491797	0.46201	0.307799	0.411758	0.363173	0.506141	0.312376	0.379863	0.435055	0.396731	0.454175	0.471691	0.455714	0.498792	0.502657	0.427852	0.528046	0.465382	0.612753	0.445048	0.374791	0.389652	0.505637	0.479945	0.311875	0.492303	0.515716	0.35293	0.394733	0.365443	0.450207	0.406023	0.326675	0.373125	0.384123	0.426347	0.387732	0.293832	0.255268	0.270633	0.397839	0.412791	0.37163	0.456524	0.372303
756	0.608396	0.459192	0.589491	0.500934	0.492041	0.462212	0.307903	0.411915	0.363407	0.506568	0.31256	0.379913	0.435219	0.39695	0.454396	0.47191	0.455982	0.499048	0.502908	0.428201	0.528198	0.465519	0.612867	0.445246	0.374884	0.389821	0.505912	0.480227	0.312286	0.492628	0.516041	0.353061	0.394966	0.36568	0.450348	0.406331	0.326796	0.373341	0.384402	0.426645	0.38796	0.294208	0.255674	0.270752	0.398167	0.41287	0.37189	0.456965	0.372676
757	0.608542	0.459297	0.589646	0.501026	0.492282	0.462408	0.307989	0.412093	0.363632	0.506999	0.312739	0.379976	0.435393	0.397156	0.454622	0.472157	0.456246	0.499302	0.503139	0.428536	0.528371	0.465629	0.612996	0.445429	0.374982	0.38998	0.5062	0.480494	0.312705	0.492953	0.516396	0.353206	0.39521	0.365932	0.450468	0.406614	0.326916	0.373552	0.384658	0.426961	0.388195	0.294586	0.256062	0.270882	0.398511	0.412966	0.372173	0.457399	0.373052
758	0.608698	0.459409	0.589787	0.501037	0.492536	0.462619	0.308054	0.412311	0.363824	0.50744	0.312932	0.380078	0.435567	0.397354	0.454857	0.472414	0.456513	0.499565	0.50336	0.428827	0.528593	0.465742	0.613181	0.445594	0.375078	0.390164	0.506499	0.480768	0.313156	0.493252	0.516772	0.35338	0.395493	0.366205	0.450558	0.406829	0.327083	0.373756	0.384887	0.42731	0.388472	0.294987	0.256455	0.271047	0.398881	0.413053	0.372454	0.457828	0.373432
759	0.608854	0.459528	0.589965	0.501112	0.492763	0.462822	0.308169	0.412516	0.36401	0.50784	0.313079	0.380145	0.43576	0.39751	0.455054	0.472656	0.456732	0.499844	0.503637	0.429136	0.52877	0.465856	0.613372	0.4458	0.375153	0.390347	0.506781	0.480979	0.31358	0.493569	0.51714	0.353503	0.395744	0.366399	0.450679	0.407103	0.327205	0.373971	0.385103	0.427573	0.388768	0.295332	0.25681	0.271182	0.399214	0.413108	0.372671	0.458209	0.37377
760	0.609016	0.45964	0.590109	0.501193	0.492959	0.463002	0.308274	0.412697	0.364205	0.508254	0.313244	0.380169	0.435917	0.397693	0.455218	0.472896	0.456955	0.500121	0.503868	0.429447	0.528909	0.465997	0.613493	0.44601	0.375247	0.390512	0.507099	0.481228	0.314004	0.493867	0.517488	0.353645	0.395988	0.366601	0.450774	0.407374	0.327325	0.374152	0.385348	0.427843	0.38903	0.295699	0.257205	0.271318	0.399518	0.413179	0.372918	0.458599	0.374119
761	0.609173	0.459742	0.590229	0.501262	0.493174	0.463194	0.30836	0.412872	0.364406	0.508682	0.313429	0.3802	0.43605	0.397901	0.455392	0.473134	0.457193	0.500381	0.504078	0.429754	0.529055	0.466132	0.613597	0.4462	0.375347	0.390673	0.507422	0.481496	0.314435	0.494146	0.517837	0.353799	0.396235	0.366837	0.450867	0.407642	0.327446	0.374328	0.385606	0.428139	0.389272	0.296088	0.257618	0.271467	0.399832	0.413263	0.373185	0.459018	0.374487
762	0.609316	0.459844	0.590374	0.501319	0.49346	0.463431	0.308448	0.413071	0.364597	0.509104	0.313607	0.380298	0.436197	0.398099	0.455614	0.473365	0.457433	0.500623	0.504339	0.430056	0.529254	0.466223	0.613771	0.446362	0.375423	0.390847	0.5077	0.48172	0.314866	0.494426	0.518212	0.353931	0.396487	0.367091	0.451006	0.407921	0.327558	0.374549	0.385841	0.428445	0.389538	0.296459	0.257997	0.271627	0.40019	0.413333	0.373423	0.459455	0.374857
763	0.60949	0.459969	0.590557	0.501375	0.493678	0.463609	0.30856	0.413266	0.364796	0.509544	0.313755	0.380359	0.436363	0.3983	0.455817	0.473584	0.457657	0.500869	0.504596	0.430355	0.529449	0.466351	0.613891	0.44655	0.375492	0.39099	0.507978	0.481955	0.315275	0.494726	0.518556	0.354025	0.396746	0.36731	0.451128	0.408136	0.327663	0.374753	0.386074	0.428748	0.38981	0.296839	0.258375	0.271771	0.400498	0.413412	0.373661	0.45983	0.375193
764	0.609636	0.460084	0.590771	0.501465	0.493886	0.463772	0.30868	0.413469	0.364992	0.509956	0.313914	0.380436	0.436526	0.398522	0.455998	0.473829	0.457875	0.501109	0.504847	0.430648	0.529624	0.466496	0.614047	0.446735	0.375558	0.391129	0.508264	0.482217	0.315687	0.495047	0.518901	0.354148	0.39698	0.367542	0.451237	0.40835	0.327784	0.374976	0.386321	0.429032	0.390067	0.297198	0.258758	0.271894	0.400808	0.413515	0.373886	0.460214	0.375547
765	0.609764	0.460178	0.590969	0.501574	0.494119	0.463956	0.308791	0.41369	0.365179	0.510342	0.314091	0.380522	0.436688	0.398745	0.456171	0.474092	0.458088	0.50135	0.505091	0.43094	0.529784	0.466636	0.614251	0.446916	0.375637	0.391272	0.508556	0.482482	0.316115	0.495362	0.51925	0.354291	0.397194	0.367795	0.45134	0.408601	0.327928	0.375194	0.386579	0.4293	0.390311	0.297539	0.259145	0.272014	0.40114	0.413615	0.374115	0.460626	0.375918
766	0.609955	0.460266	0.591073	0.50165	0.494376	0.464172	0.308872	0.413923	0.365366	0.51076	0.314264	0.380549	0.436872	0.398917	0.45636	0.47432	0.458286	0.501613	0.505329	0.431246	0.529953	0.466763	0.614426	0.447121	0.375752	0.391398	0.508843	0.482692	0.316553	0.49562	0.51957	0.354372	0.39744	0.368031	0.451445	0.408885	0.328077	0.375325	0.386827	0.429566	0.39057	0.297898	0.259531	0.272164	0.401469	0.413654	0.374383	0.461027	0.37625
767	0.610131	0.460366	0.591235	0.501758	0.494631	0.464347	0.308973	0.414114	0.365558	0.5112	0.314479	0.380634	0.437023	0.399121	0.456534	0.474553	0.458493	0.501836	0.505583	0.431559	0.53015	0.46692	0.614562	0.447282	0.375834	0.391542	0.509136	0.482959	0.316966	0.495944	0.519927	0.354494	0.39767	0.368276	0.451586	0.409147	0.328189	0.375499	0.387089	0.429859	0.390831	0.298283	0.259935	0.272306	0.401789	0.413748	0.374615	0.461443	0.376635
768	0.610295	0.460482	0.591425	0.501863	0.494879	0.464515	0.309068	0.414298	0.365748	0.511663	0.314713	0.380722	0.437168	0.399316	0.456731	0.474793	0.458732	0.502077	0.505827	0.431873	0.530358	0.467054	0.614711	0.447439	0.375928	0.391718	0.509401	0.483206	0.317383	0.49625	0.520258	0.354656	0.397923	0.3685	0.45171	0.409386	0.328297	0.375684	0.387329	0.430176	0.391074	0.298683	0.260325	0.272435	0.402089	0.413852	0.374849	0.461858	0.377012
769	0.61046	0.460607	0.59161	0.501939	0.495116	0.464709	0.309148	0.414498	0.365935	0.512128	0.314931	0.380775	0.437333	0.399475	0.45696	0.475032	0.458993	0.502368	0.506054	0.432179	0.530556	0.467144	0.6149	0.447627	0.376047	0.391909	0.50963	0.483388	0.31782	0.49649	0.520547	0.354824	0.398211	0.368696	0.451803	0.409619	0.328424	0.375853	0.387534	0.430497	0.3913	0.299075	0.260692	0.272558	0.40238	0.413927	0.375107	0.462257	0.377338
770	0.610615	0.460707	0.591823	0.502023	0.495347	0.464909	0.309271	0.414682	0.366142	0.512544	0.315108	0.380861	0.437505	0.39966	0.457154	0.475249	0.459192	0.502646	0.50631	0.432474	0.530741	0.467274	0.615071	0.447814	0.376102	0.392041	0.50988	0.483609	0.318233	0.496766	0.520924	0.354933	0.398457	0.368933	0.451959	0.409877	0.328534	0.376062	0.387767	0.430761	0.391558	0.299405	0.261087	0.272684	0.402722	0.414	0.375336	0.462631	0.377677
771	0.610775	0.460824	0.591996	0.502113	0.495577	0.465109	0.30938	0.414884	0.366377	0.512942	0.315284	0.380917	0.437666	0.399845	0.45732	0.475493	0.459373	0.502891	0.506583	0.432795	0.530907	0.467402	0.615247	0.447997	0.376166	0.392161	0.51012	0.483821	0.318652	0.497061	0.521245	0.355045	0.398678	0.369156	0.452099	0.410108	0.32867	0.37625	0.387984	0.431032	0.391781	0.299758	0.261455	0.272824	0.403043	0.414087	0.375551	0.463025	0.378032
772	0.610933	0.460958	0.592141	0.502179	0.495808	0.465288	0.309449	0.41511	0.366576	0.513369	0.315454	0.380954	0.437818	0.400009	0.457488	0.475742	0.459566	0.503113	0.506836	0.433093	0.531095	0.467508	0.615438	0.448169	0.376248	0.392282	0.510391	0.484022	0.319083	0.497347	0.521552	0.355171	0.3989	0.369361	0.452224	0.410307	0.328802	0.376405	0.388178	0.431329	0.391985	0.300125	0.261809	0.272961	0.403331	0.414183	0.37579	0.463424	0.378376
773	0.611078	0.461091	0.592294	0.502219	0.496038	0.46543	0.309487	0.415342	0.366695	0.513836	0.31561	0.381002	0.437971	0.400155	0.457675	0.475962	0.459778	0.503336	0.507042	0.433335	0.531329	0.4676	0.615631	0.448323	0.376333	0.392401	0.510723	0.484229	0.31952	0.497602	0.521918	0.355301	0.39914	0.369561	0.452359	0.410489	0.32889	0.376536	0.388366	0.431643	0.392211	0.300477	0.262181	0.273077	0.403597	0.414274	0.376072	0.463797	0.378689
774	0.611221	0.461217	0.592452	0.502396	0.496241	0.465578	0.30957	0.415512	0.366901	0.514203	0.315778	0.381044	0.438108	0.400385	0.457816	0.476183	0.459945	0.503581	0.507287	0.433679	0.531493	0.467763	0.615763	0.448462	0.376388	0.392498	0.511022	0.484485	0.319948	0.497857	0.522261	0.355389	0.399369	0.369764	0.452481	0.410703	0.32898	0.376676	0.388625	0.43192	0.392467	0.300837	0.262604	0.273208	0.403856	0.414343	0.376301	0.46416	0.379012
775	0.611344	0.461349	0.59266	0.502508	0.496458	0.465762	0.309668	0.415691	0.367084	0.514598	0.315967	0.381105	0.438267	0.40061	0.457953	0.476423	0.460128	0.503833	0.507558	0.433998	0.531646	0.467951	0.61592	0.448614	0.376446	0.392633	0.511258	0.484738	0.320348	0.498133	0.522563	0.3555	0.399594	0.369998	0.452646	0.4109	0.329096	0.376838	0.388874	0.432174	0.392688	0.30122	0.26302	0.27333	0.404145	0.414415	0.376517	0.464545	0.379356
776	0.611479	0.461475	0.592897	0.502547	0.496701	0.465968	0.309772	0.415877	0.367241	0.515033	0.316164	0.381182	0.438437	0.400801	0.458107	0.476652	0.460322	0.504074	0.507813	0.434282	0.531815	0.468121	0.616102	0.448785	0.376529	0.392791	0.511468	0.484966	0.320744	0.498428	0.522857	0.355622	0.399815	0.370243	0.452809	0.411089	0.329209	0.377019	0.389086	0.432422	0.392893	0.301603	0.263409	0.273453	0.404449	0.414501	0.376736	0.464934	0.379702
777	0.611681	0.461571	0.593095	0.502638	0.496953	0.466158	0.309887	0.416024	0.367442	0.515435	0.316338	0.381253	0.438574	0.400979	0.458283	0.47682	0.460479	0.504282	0.507997	0.43461	0.531998	0.468246	0.616254	0.448964	0.376644	0.392908	0.51173	0.485171	0.321177	0.498719	0.523196	0.355699	0.400025	0.37045	0.452871	0.411312	0.329269	0.377196	0.389278	0.432678	0.393145	0.301946	0.263779	0.273604	0.404718	0.414595	0.376953	0.465285	0.380015
778	0.611857	0.461639	0.593266	0.502742	0.497172	0.466344	0.309966	0.416221	0.367624	0.515877	0.316515	0.381281	0.4387	0.401147	0.458476	0.477036	0.460639	0.504483	0.508182	0.434936	0.532194	0.468374	0.616472	0.44908	0.376739	0.393006	0.511993	0.485342	0.32159	0.498952	0.523502	0.355805	0.400244	0.370615	0.452929	0.411516	0.329355	0.377316	0.389444	0.432974	0.393343	0.302298	0.264152	0.273722	0.404952	0.414671	0.377181	0.465659	0.380354
779	0.612007	0.461726	0.593444	0.502837	0.49737	0.466509	0.310049	0.416412	0.367795	0.516292	0.316705	0.381332	0.43883	0.401327	0.458637	0.477262	0.460804	0.504714	0.508407	0.435232	0.532369	0.468523	0.616654	0.449219	0.376793	0.393112	0.51225	0.485527	0.322006	0.499169	0.523816	0.355928	0.400426	0.370823	0.453038	0.411711	0.329443	0.377426	0.389617	0.433247	0.39355	0.302655	0.264535	0.273845	0.405232	0.414745	0.377396	0.466028	0.380687
780	0.612136	0.461845	0.593625	0.502917	0.497565	0.466657	0.310148	0.416576	0.367961	0.516658	0.316906	0.381409	0.438977	0.401514	0.458754	0.477467	0.460956	0.504969	0.508667	0.435507	0.532524	0.468687	0.616778	0.449402	0.376822	0.393239	0.512496	0.485738	0.322438	0.499403	0.524148	0.356051	0.400576	0.37108	0.453191	0.411912	0.329525	0.377552	0.389822	0.433474	0.393788	0.303011	0.264924	0.273986	0.40556	0.414822	0.377589	0.466387	0.381001
781	0.612251	0.461948	0.593755	0.502995	0.497762	0.466824	0.310215	0.41677	0.368111	0.517039	0.317096	0.381417	0.439152	0.401672	0.458875	0.477659	0.461056	0.505176	0.508907	0.435814	0.532718	0.468842	0.616969	0.449537	0.376888	0.393382	0.512724	0.485931	0.32287	0.499658	0.524449	0.356161	0.400775	0.371271	0.453304	0.412126	0.329629	0.377676	0.390061	0.43371	0.393996	0.303361	0.265298	0.274103	0.405815	0.414888	0.377778	0.466783	0.381323
782	0.612399	0.462061	0.593933	0.503059	0.497986	0.466982	0.310317	0.416923	0.368262	0.517438	0.317269	0.381464	0.439322	0.401831	0.459016	0.477851	0.461192	0.505405	0.509123	0.436118	0.532918	0.468979	0.617118	0.449719	0.376957	0.393497	0.512923	0.486119	0.323268	0.499916	0.524711	0.356226	0.40097	0.371473	0.453411	0.412293	0.329708	0.377805	0.39027	0.433976	0.394203	0.303712	0.265683	0.274203	0.406084	0.414969	0.377984	0.467154	0.381656
783	0.61256	0.462171	0.594124	0.503115	0.498204	0.467129	0.310398	0.41709	0.368413	0.517846	0.317423	0.38153	0.439469	0.401981	0.459177	0.478057	0.461351	0.505647	0.509339	0.436419	0.533123	0.469094	0.61728	0.449899	0.377035	0.39359	0.513116	0.486283	0.32366	0.500152	0.524978	0.356296	0.40118	0.371671	0.453514	0.41244	0.329778	0.377918	0.390431	0.434256	0.394405	0.304065	0.266057	0.274291	0.406353	0.415028	0.378202	0.4675	0.381971
784	0.612705	0.462267	0.594291	0.503176	0.498396	0.467276	0.310425	0.417308	0.368567	0.518244	0.317565	0.381576	0.439583	0.402119	0.459343	0.478275	0.461502	0.505871	0.509571	0.436717	0.533331	0.469195	0.6175	0.450015	0.37712	0.393674	0.513331	0.486425	0.324078	0.500361	0.525286	0.356402	0.401408	0.371848	0.453614	0.412605	0.329864	0.378008	0.39057	0.434526	0.394603	0.304412	0.266406	0.274383	0.4066	0.415046	0.378413	0.46783	0.382249
785	0.612833	0.462356	0.594491	0.503288	0.498617	0.467457	0.310513	0.417475	0.368739	0.518609	0.317706	0.381615	0.439672	0.402281	0.459487	0.478462	0.461632	0.50605	0.509776	0.436989	0.533517	0.469323	0.617683	0.450068	0.377184	0.39372	0.513576	0.486631	0.324505	0.500593	0.525614	0.356467	0.401584	0.372044	0.453711	0.412792	0.329945	0.378128	0.390788	0.434776	0.394835	0.304727	0.266782	0.27452	0.406839	0.415113	0.37859	0.468119	0.382527
786	0.612973	0.462463	0.594623	0.503376	0.49881	0.467603	0.310575	0.417624	0.368874	0.518964	0.317874	0.381674	0.439793	0.402462	0.459587	0.47864	0.461727	0.506223	0.509975	0.437268	0.53366	0.469458	0.617831	0.450165	0.377226	0.393795	0.513799	0.486818	0.324928	0.500795	0.52591	0.35655	0.401734	0.372259	0.453808	0.412975	0.330017	0.378223	0.390983	0.435	0.395047	0.30508	0.267158	0.274648	0.40708	0.415195	0.378747	0.468451	0.382839
787	0.613111	0.462566	0.594745	0.503428	0.498983	0.467736	0.310628	0.417754	0.368983	0.519328	0.318053	0.381736	0.439929	0.40263	0.459688	0.478809	0.461816	0.506414	0.510189	0.437556	0.533809	0.469573	0.617956	0.450324	0.377273	0.393893	0.514	0.486962	0.325328	0.500996	0.526169	0.356655	0.40189	0.372464	0.453909	0.413155	0.330076	0.37831	0.39114	0.435216	0.39523	0.305455	0.267514	0.274743	0.407329	0.415262	0.378904	0.46882	0.38316
788	0.613225	0.462635	0.594953	0.503467	0.499166	0.467903	0.31072	0.417859	0.369103	0.519714	0.318209	0.381765	0.440041	0.402754	0.459842	0.47896	0.461937	0.50663	0.510428	0.437836	0.534017	0.469653	0.618072	0.450505	0.377356	0.393981	0.514198	0.487081	0.325701	0.501237	0.526422	0.356756	0.402075	0.372626	0.454014	0.413338	0.330126	0.378428	0.391293	0.435445	0.395398	0.3058	0.26785	0.274809	0.40758	0.4153	0.379078	0.46918	0.383449
789	0.613337	0.462732	0.595138	0.503518	0.49933	0.468024	0.31078	0.417969	0.369238	0.520111	0.318388	0.381771	0.440158	0.402902	0.45996	0.479108	0.462059	0.506835	0.510631	0.438112	0.534173	0.469783	0.618153	0.450646	0.377439	0.394064	0.514396	0.487247	0.326123	0.501416	0.526726	0.356822	0.402253	0.372786	0.454114	0.413492	0.330176	0.378523	0.391491	0.435659	0.395599	0.306125	0.268215	0.274909	0.4078	0.41536	0.379259	0.469516	0.383725
790	0.613463	0.462808	0.595312	0.503584	0.499473	0.468139	0.31082	0.418101	0.369366	0.520473	0.318563	0.381789	0.440272	0.403053	0.460065	0.479265	0.462161	0.507002	0.51081	0.438391	0.534336	0.469941	0.618284	0.450758	0.377499	0.394141	0.514588	0.487412	0.326544	0.501601	0.527003	0.356885	0.402414	0.372964	0.454193	0.413627	0.330247	0.378605	0.391687	0.435872	0.395802	0.306456	0.268594	0.275004	0.408028	0.415409	0.379431	0.469844	0.384001
791	0.613597	0.462861	0.595466	0.503657	0.499614	0.468261	0.310858	0.418252	0.369486	0.520805	0.318721	0.381818	0.440374	0.403185	0.460171	0.479425	0.462248	0.50715	0.510977	0.438681	0.534513	0.470077	0.618467	0.45086	0.377537	0.394204	0.514774	0.487549	0.326944	0.501798	0.52724	0.356948	0.402569	0.37315	0.454258	0.413765	0.330323	0.378675	0.391852	0.43609	0.395984	0.306791	0.268961	0.275075	0.408256	0.415432	0.379604	0.470164	0.384276
792	0.613714	0.462934	0.595571	0.503722	0.499784	0.468372	0.310906	0.418394	0.369614	0.521157	0.318866	0.381823	0.440459	0.403279	0.46028	0.479563	0.462344	0.507329	0.511147	0.43899	0.534657	0.470139	0.618628	0.450973	0.377571	0.394252	0.514962	0.487664	0.327343	0.501948	0.527494	0.356987	0.402742	0.373309	0.454329	0.413928	0.330358	0.378729	0.391978	0.436312	0.396143	0.307101	0.269284	0.275135	0.408435	0.415446	0.379806	0.470465	0.384536
793	0.613827	0.46303	0.595712	0.50379	0.499959	0.468487	0.310948	0.418471	0.369733	0.521516	0.319007	0.381847	0.440565	0.40341	0.460392	0.47969	0.462448	0.507504	0.511375	0.439246	0.53482	0.470251	0.61873	0.451095	0.377622	0.39433	0.515173	0.487792	0.327759	0.50211	0.527803	0.357049	0.402915	0.37346	0.45443	0.41406	0.330389	0.378804	0.392122	0.436528	0.396336	0.307432	0.269648	0.27524	0.408627	0.415502	0.380001	0.470803	0.384811
794	0.613952	0.4631	0.595875	0.503864	0.500119	0.468588	0.310984	0.418535	0.36986	0.521835	0.319139	0.381857	0.440656	0.403551	0.460467	0.479805	0.462529	0.507663	0.511594	0.439501	0.534941	0.470389	0.618826	0.451202	0.377651	0.394379	0.515374	0.4879	0.32818	0.502296	0.528102	0.357101	0.403059	0.373612	0.454524	0.414182	0.330411	0.378872	0.392271	0.436728	0.396529	0.30777	0.270011	0.27534	0.40881	0.41554	0.380142	0.471129	0.385082
795	0.614088	0.463135	0.596035	0.503947	0.500255	0.468664	0.311019	0.418629	0.369994	0.52211	0.319268	0.381839	0.440726	0.403673	0.460498	0.479914	0.462573	0.507814	0.51176	0.43979	0.535019	0.470514	0.618957	0.451294	0.377649	0.394384	0.515544	0.487986	0.328585	0.502491	0.528351	0.357128	0.403181	0.373763	0.454582	0.41431	0.33043	0.378915	0.392415	0.436915	0.396693	0.308103	0.270353	0.275412	0.408977	0.415539	0.380236	0.471421	0.38534
796	0.614207	0.46321	0.596179	0.504036	0.500374	0.468723	0.311064	0.418746	0.370102	0.522419	0.319429	0.381842	0.44083	0.403777	0.460546	0.480032	0.462596	0.507988	0.511901	0.440083	0.535188	0.470611	0.61911	0.451423	0.377671	0.394433	0.515709	0.488119	0.328962	0.502646	0.528585	0.357171	0.403348	0.373899	0.454601	0.414435	0.330478	0.378956	0.392577	0.437119	0.396825	0.308444	0.270725	0.275501	0.409171	0.415572	0.380365	0.471725	0.385612
797	0.614317	0.463275	0.596329	0.504122	0.500505	0.468824	0.311083	0.418837	0.37019	0.522733	0.319549	0.38187	0.440889	0.403861	0.460613	0.480131	0.462638	0.508144	0.512056	0.440389	0.535361	0.470709	0.619263	0.451488	0.377699	0.39447	0.515854	0.488217	0.329341	0.5028	0.528783	0.357197	0.403487	0.374048	0.454667	0.414538	0.330507	0.379005	0.392719	0.437324	0.396957	0.308784	0.271061	0.275556	0.409389	0.41561	0.380508	0.472011	0.385868
798	0.614407	0.463321	0.596478	0.504173	0.500642	0.468952	0.311091	0.418923	0.370255	0.523043	0.31965	0.381879	0.440938	0.403927	0.460688	0.480264	0.462676	0.508288	0.512206	0.440655	0.535512	0.470787	0.619416	0.451529	0.37772	0.394507	0.515997	0.488286	0.329722	0.502949	0.528981	0.357219	0.403612	0.374196	0.454731	0.414651	0.330531	0.37905	0.392838	0.43755	0.397101	0.309108	0.271379	0.275608	0.409581	0.415646	0.380659	0.472306	0.386101
799	0.614472	0.463356	0.596607	0.504171	0.500773	0.469066	0.311109	0.41902	0.370299	0.523352	0.319766	0.381841	0.44102	0.403992	0.460758	0.480447	0.462692	0.508437	0.512346	0.440855	0.535641	0.470843	0.619561	0.451607	0.37773	0.394554	0.516155	0.488363	0.330102	0.503087	0.529211	0.357252	0.403744	0.374329	0.454752	0.414792	0.330564	0.379074	0.392948	0.4378	0.397262	0.309413	0.271709	0.275692	0.40972	0.415678	0.380811	0.472625	0.38632
800	0.614542	0.463393	0.596674	0.50415	0.500911	0.469128	0.311141	0.419043	0.370342	0.523677	0.319895	0.38183	0.441094	0.404095	0.460822	0.480497	0.462734	0.508571	0.512577	0.441091	0.535783	0.470979	0.619621	0.451691	0.377741	0.394578	0.516305	0.488503	0.330504	0.503247	0.529442	0.35726	0.403854	0.374492	0.454876	0.414866	0.330559	0.379097	0.3931	0.437997	0.39744	0.309751	0.272057	0.275783	0.409884	0.415688	0.380947	0.472882	0.386564
801	0.614633	0.46345	0.59675	0.504174	0.500985	0.469178	0.311144	0.419113	0.370424	0.523965	0.320002	0.381821	0.44115	0.40417	0.460873	0.480582	0.462787	0.508738	0.512751	0.441361	0.535928	0.471084	0.619739	0.451778	0.377763	0.394579	0.516447	0.488593	0.330896	0.503377	0.529656	0.357276	0.403994	0.374628	0.454944	0.414948	0.330569	0.379104	0.393235	0.43818	0.397602	0.310081	0.272395	0.275848	0.410041	0.415701	0.381089	0.473126	0.38681
802	0.614734	0.463514	0.596859	0.504231	0.501034	0.469236	0.311129	0.419218	0.370517	0.524202	0.320102	0.381812	0.441204	0.404238	0.460903	0.480719	0.462808	0.50894	0.512867	0.441641	0.536056	0.471151	0.619908	0.451869	0.377775	0.394577	0.516586	0.488625	0.331277	0.503498	0.529863	0.357309	0.404128	0.374747	0.454952	0.415052	0.330595	0.379116	0.39334	0.438348	0.39776	0.310406	0.272729	0.275901	0.410201	0.415717	0.381208	0.473371	0.387045
803	0.614825	0.46356	0.596992	0.504272	0.501136	0.469306	0.311126	0.419286	0.370567	0.524414	0.320226	0.381806	0.441275	0.404349	0.460916	0.480849	0.462769	0.509146	0.512993	0.441898	0.536152	0.471231	0.620043	0.451962	0.37775	0.394593	0.516725	0.488657	0.331655	0.503654	0.530075	0.35735	0.404199	0.374889	0.454976	0.415151	0.33061	0.379156	0.393434	0.438484	0.397933	0.310741	0.273071	0.275972	0.410383	0.415725	0.381269	0.473612	0.387259
804	0.614895	0.463572	0.597118	0.504285	0.501198	0.46937	0.311118	0.419332	0.370596	0.524704	0.320312	0.381778	0.441321	0.404406	0.460948	0.480941	0.462758	0.509281	0.513113	0.442132	0.536282	0.471295	0.620126	0.452003	0.377755	0.394586	0.516848	0.488731	0.332024	0.503789	0.530242	0.35737	0.404325	0.375014	0.455003	0.41521	0.330617	0.379161	0.39355	0.438651	0.398043	0.311023	0.273395	0.276012	0.410515	0.415723	0.381365	0.473863	0.387477
805	0.614942	0.463576	0.597222	0.504296	0.501289	0.469432	0.311113	0.41936	0.370626	0.524983	0.320389	0.38174	0.441343	0.404446	0.46097	0.481001	0.462739	0.509373	0.513236	0.442397	0.536399	0.471365	0.620188	0.452018	0.377746	0.394577	0.516983	0.488803	0.332383	0.503914	0.530444	0.35739	0.404447	0.37512	0.454997	0.415275	0.3306	0.379149	0.393655	0.438826	0.398167	0.311313	0.273706	0.276066	0.410636	0.415708	0.381464	0.474115	0.387701
806	0.614974	0.463587	0.597312	0.504311	0.501385	0.469473	0.311107	0.419385	0.37066	0.525214	0.320483	0.381708	0.441359	0.404501	0.460974	0.481058	0.462713	0.50947	0.513372	0.442688	0.536491	0.471448	0.620261	0.452049	0.377719	0.394587	0.517112	0.488863	0.332746	0.504036	0.530677	0.357412	0.404546	0.37523	0.454986	0.415352	0.330576	0.37914	0.39375	0.438992	0.398316	0.311633	0.274022	0.276139	0.410766	0.415688	0.381554	0.474378	0.387931
807	0.615012	0.463602	0.59742	0.504317	0.501381	0.469459	0.311085	0.419425	0.370679	0.52543	0.320606	0.381692	0.441403	0.404585	0.460978	0.481153	0.462728	0.509619	0.513531	0.442935	0.536594	0.471532	0.620366	0.452136	0.37772	0.394629	0.517181	0.488937	0.333134	0.50415	0.530857	0.357423	0.404649	0.375379	0.455053	0.415402	0.330588	0.379142	0.393876	0.439154	0.39843	0.311953	0.27437	0.276185	0.4109	0.415678	0.381649	0.474675	0.388164
808	0.61511	0.463589	0.597501	0.504318	0.501432	0.469487	0.31106	0.419456	0.370671	0.525648	0.320691	0.381643	0.441442	0.40464	0.46098	0.481203	0.462738	0.509762	0.513644	0.443143	0.536702	0.471587	0.620449	0.45219	0.377719	0.394644	0.517267	0.489004	0.333499	0.504219	0.531033	0.357439	0.404734	0.375474	0.455066	0.415457	0.330589	0.379127	0.39398	0.439299	0.398548	0.312276	0.274704	0.276246	0.411046	0.415656	0.381745	0.474919	0.388369
809	0.615208	0.463604	0.597575	0.504322	0.501506	0.469542	0.311023	0.419457	0.370682	0.525872	0.320758	0.381598	0.441456	0.404658	0.460978	0.481212	0.462726	0.509864	0.51375	0.443371	0.536816	0.471656	0.620497	0.452215	0.377712	0.394639	0.517363	0.48903	0.333856	0.504284	0.531212	0.357444	0.404819	0.375554	0.455092	0.415497	0.33056	0.379104	0.394059	0.439453	0.398669	0.312573	0.275012	0.276318	0.411186	0.415631	0.381839	0.475116	0.388557
810	0.615266	0.463658	0.597649	0.50433	0.501555	0.469587	0.310976	0.419443	0.370723	0.526096	0.320827	0.381574	0.441448	0.404663	0.460972	0.481225	0.46269	0.50994	0.513869	0.443633	0.536925	0.47175	0.620541	0.452241	0.377696	0.394627	0.517448	0.489023	0.334223	0.50437	0.531389	0.35743	0.404905	0.375649	0.455154	0.415525	0.330517	0.379084	0.394127	0.439622	0.398787	0.312839	0.275312	0.276383	0.411301	0.415614	0.38192	0.475301	0.38875
811	0.615318	0.463657	0.597695	0.504337	0.501559	0.469581	0.310955	0.419479	0.370717	0.526289	0.320898	0.381534	0.44145	0.404717	0.460954	0.481331	0.462637	0.51007	0.513947	0.443847	0.537002	0.471808	0.620694	0.452306	0.377665	0.394608	0.517509	0.489074	0.334602	0.504458	0.531548	0.357401	0.404955	0.375745	0.455133	0.415604	0.33053	0.379062	0.394203	0.439775	0.3989	0.313131	0.275662	0.276412	0.41139	0.415598	0.381972	0.475522	0.388977
812	0.615335	0.463628	0.597749	0.504314	0.501591	0.469586	0.310938	0.419486	0.370709	0.526488	0.32096	0.381463	0.441455	0.404773	0.460929	0.481383	0.462601	0.510205	0.514053	0.444071	0.537073	0.471851	0.620787	0.452332	0.377644	0.394573	0.517598	0.489122	0.334957	0.504565	0.531669	0.357383	0.405019	0.375826	0.455107	0.415659	0.330496	0.379055	0.394281	0.439908	0.398977	0.313425	0.275973	0.276432	0.411453	0.415552	0.382041	0.475746	0.389192
813	0.615348	0.463596	0.597829	0.504276	0.501637	0.469602	0.310909	0.419488	0.370696	0.52669	0.32102	0.381397	0.441454	0.404801	0.460913	0.48139	0.462579	0.510335	0.514157	0.44429	0.537141	0.471893	0.620838	0.452342	0.377617	0.394541	0.517697	0.48913	0.335305	0.504666	0.531813	0.357366	0.405102	0.375921	0.455091	0.415684	0.330443	0.379037	0.394339	0.440023	0.399068	0.31373	0.276255	0.276464	0.411546	0.415493	0.382122	0.475946	0.389377
814	0.615383	0.46358	0.597925	0.50424	0.501661	0.469612	0.310859	0.41951	0.370663	0.526884	0.321079	0.381364	0.441445	0.40479	0.460908	0.481401	0.46256	0.51046	0.514233	0.444489	0.537204	0.47194	0.620904	0.45237	0.377567	0.394518	0.517779	0.489098	0.335671	0.504731	0.532016	0.357336	0.405193	0.376047	0.455079	0.415695	0.330414	0.378986	0.394369	0.440133	0.399206	0.31404	0.276548	0.276516	0.411699	0.415446	0.382195	0.476114	0.389528
815	0.615386	0.463575	0.597954	0.504177	0.501642	0.469604	0.310792	0.41948	0.370594	0.527055	0.321093	0.38132	0.441461	0.404778	0.460873	0.481433	0.462546	0.510567	0.514353	0.444699	0.537284	0.471988	0.62099	0.4524	0.377506	0.39444	0.517849	0.489123	0.336037	0.504739	0.532141	0.357296	0.405271	0.376136	0.455063	0.415708	0.330376	0.378952	0.394431	0.440295	0.399293	0.314283	0.276865	0.276552	0.411805	0.415395	0.382241	0.476279	0.389631
816	0.615373	0.463541	0.597928	0.50413	0.501643	0.469607	0.310704	0.419445	0.370566	0.527207	0.321144	0.38125	0.441446	0.404757	0.460813	0.481483	0.462467	0.510648	0.514441	0.444927	0.537346	0.472013	0.621047	0.452412	0.377455	0.394401	0.517934	0.489116	0.336404	0.504752	0.532273	0.35729	0.405309	0.376199	0.455028	0.41571	0.330346	0.378877	0.394468	0.440409	0.399391	0.314547	0.277159	0.276602	0.411859	0.415351	0.382279	0.476473	0.389775
817	0.615373	0.463499	0.597929	0.50409	0.501671	0.469629	0.310637	0.41942	0.370552	0.527357	0.32121	0.381173	0.441402	0.404757	0.460746	0.481532	0.462366	0.510704	0.514512	0.445144	0.537393	0.472035	0.621085	0.452406	0.377426	0.394378	0.518016	0.489086	0.336765	0.504803	0.532421	0.357286	0.405328	0.37627	0.454988	0.415718	0.330314	0.378807	0.394499	0.440498	0.399501	0.314837	0.277439	0.276651	0.41191	0.41531	0.382319	0.476686	0.38995
818	0.61541	0.463486	0.59804	0.504032	0.501696	0.469656	0.310625	0.419399	0.370483	0.527525	0.321233	0.381115	0.441363	0.404808	0.460691	0.481557	0.462326	0.510755	0.514604	0.445318	0.537454	0.472083	0.621145	0.452395	0.377416	0.394302	0.518063	0.489086	0.33711	0.504894	0.532555	0.357234	0.40537	0.376372	0.454958	0.415756	0.330261	0.378814	0.394572	0.440637	0.399592	0.315117	0.277739	0.276668	0.412009	0.415255	0.382369	0.476883	0.390099
819	0.615441	0.463427	0.598118	0.503993	0.501654	0.469609	0.310537	0.41939	0.370431	0.527721	0.321273	0.381038	0.441365	0.404795	0.460664	0.481578	0.462271	0.510895	0.51463	0.445517	0.537577	0.472087	0.621242	0.452405	0.377371	0.394262	0.518083	0.489087	0.337427	0.504944	0.532675	0.357196	0.405431	0.376403	0.454861	0.415784	0.330215	0.378744	0.394633	0.440792	0.399652	0.315386	0.278023	0.276671	0.412037	0.415187	0.382424	0.47706	0.390281
820	0.615444	0.463401	0.598183	0.503948	0.501586	0.469563	0.310435	0.419359	0.370399	0.527875	0.321308	0.380964	0.441331	0.40476	0.46063	0.481547	0.462191	0.510992	0.514689	0.445728	0.537646	0.4721	0.621313	0.452385	0.377312	0.39421	0.518114	0.489058	0.337766	0.504985	0.532791	0.357152	0.405483	0.376443	0.454816	0.415791	0.330158	0.378684	0.394685	0.440903	0.399721	0.315648	0.278296	0.276708	0.412082	0.415119	0.382484	0.477206	0.390456
821	0.615435	0.463399	0.59824	0.503888	0.501536	0.469546	0.310365	0.419299	0.37036	0.527984	0.321329	0.380911	0.441251	0.404741	0.460561	0.481491	0.462096	0.511014	0.51478	0.445933	0.537654	0.472135	0.621327	0.452335	0.377245	0.394144	0.518156	0.489019	0.338125	0.505023	0.532916	0.357105	0.405521	0.376533	0.454816	0.415782	0.330097	0.37865	0.394737	0.440978	0.399798	0.31592	0.278569	0.276771	0.412173	0.41506	0.382535	0.477357	0.390618
822	0.615457	0.463329	0.598268	0.503832	0.501527	0.469528	0.310335	0.41924	0.370273	0.528112	0.321347	0.380877	0.441181	0.404747	0.460452	0.481497	0.462002	0.511041	0.514804	0.446114	0.537694	0.472161	0.621295	0.452307	0.377158	0.394106	0.518172	0.489021	0.338456	0.505029	0.533061	0.357076	0.40556	0.376658	0.454737	0.415774	0.330055	0.378574	0.394791	0.441088	0.399847	0.31622	0.278852	0.276803	0.412264	0.415003	0.382554	0.477577	0.390791
823	0.615455	0.463253	0.598214	0.50378	0.501472	0.469445	0.310214	0.41917	0.370209	0.528234	0.321362	0.380775	0.441147	0.404697	0.460357	0.481473	0.461894	0.511092	0.514875	0.446315	0.537709	0.472175	0.621303	0.452285	0.377043	0.394024	0.518219	0.488962	0.338809	0.504979	0.533188	0.357028	0.405574	0.376698	0.454676	0.415739	0.329981	0.378462	0.394807	0.441162	0.399894	0.31646	0.279139	0.276818	0.412304	0.414914	0.382556	0.477752	0.390945
824	0.615445	0.463202	0.598174	0.503707	0.501418	0.469392	0.310084	0.419091	0.370142	0.528355	0.32138	0.380663	0.441117	0.404628	0.460281	0.481438	0.461786	0.511178	0.514948	0.446517	0.537728	0.472159	0.621297	0.452278	0.376967	0.393955	0.518247	0.488913	0.339123	0.504964	0.533259	0.356984	0.405594	0.376741	0.454626	0.415713	0.329896	0.378373	0.394812	0.441241	0.399939	0.316682	0.279406	0.276804	0.412335	0.414838	0.382564	0.477907	0.391072
825	0.61544	0.463169	0.598194	0.503616	0.501377	0.469385	0.309997	0.419004	0.370057	0.528473	0.321397	0.380583	0.441071	0.404576	0.460214	0.481408	0.461683	0.511276	0.514989	0.446704	0.537766	0.472129	0.621272	0.452273	0.376942	0.39392	0.518239	0.488905	0.339397	0.505011	0.533301	0.356951	0.405635	0.376828	0.45457	0.415706	0.329818	0.378318	0.394827	0.441347	0.399987	0.316923	0.279656	0.276783	0.412376	0.414781	0.382585	0.478063	0.391188
826	0.615436	0.463092	0.598197	0.503561	0.501266	0.469288	0.309914	0.41891	0.369977	0.528564	0.321391	0.380513	0.441031	0.404539	0.460132	0.481378	0.461566	0.51131	0.515018	0.446886	0.537789	0.472153	0.62133	0.45222	0.376884	0.393843	0.518267	0.48887	0.339742	0.505021	0.533443	0.356902	0.405671	0.376862	0.454497	0.415681	0.329748	0.378222	0.39485	0.441437	0.400062	0.317188	0.279939	0.276831	0.412395	0.414665	0.382597	0.478198	0.391338
827	0.61543	0.463033	0.598144	0.503488	0.501228	0.469231	0.309786	0.418834	0.369916	0.528667	0.321362	0.380392	0.440956	0.404507	0.460057	0.481329	0.461475	0.51135	0.515076	0.447089	0.537812	0.472147	0.621346	0.452189	0.376785	0.393774	0.518313	0.48883	0.340058	0.505003	0.53357	0.356849	0.405695	0.376912	0.45445	0.415657	0.329688	0.378091	0.394893	0.441527	0.400111	0.317445	0.280216	0.276849	0.412429	0.414578	0.382634	0.478356	0.391503
828	0.615428	0.462969	0.598091	0.503399	0.501221	0.469211	0.309658	0.41876	0.369845	0.528755	0.321328	0.38025	0.440866	0.404447	0.459977	0.481265	0.461375	0.511403	0.515146	0.447288	0.537824	0.472126	0.621344	0.452161	0.376668	0.393699	0.518326	0.48876	0.340374	0.504983	0.533662	0.356774	0.4057	0.376953	0.454405	0.415613	0.329613	0.377973	0.394916	0.441595	0.400158	0.317687	0.280493	0.276852	0.412458	0.414494	0.38266	0.47851	0.391629
829	0.615427	0.462881	0.598085	0.503311	0.501174	0.469181	0.309566	0.418666	0.369741	0.528811	0.321308	0.38013	0.44078	0.404347	0.459881	0.481201	0.461248	0.51145	0.515198	0.447462	0.537822	0.472108	0.62136	0.452105	0.376561	0.393604	0.518288	0.488653	0.340718	0.504978	0.533731	0.35668	0.405696	0.376964	0.454335	0.415551	0.329511	0.377893	0.39489	0.44164	0.400226	0.317924	0.280773	0.276866	0.412463	0.414384	0.382653	0.478632	0.391695
830	0.615382	0.462811	0.598084	0.503213	0.501089	0.469081	0.309436	0.418555	0.369642	0.528901	0.321307	0.380035	0.440666	0.404257	0.459787	0.481153	0.461179	0.51145	0.515211	0.447637	0.53785	0.472028	0.621354	0.452037	0.376484	0.393529	0.51831	0.488573	0.341018	0.50495	0.533801	0.356644	0.405724	0.376988	0.454253	0.415575	0.329425	0.377769	0.39485	0.441729	0.400275	0.318185	0.281023	0.276867	0.412468	0.414298	0.382696	0.478761	0.391809
831	0.615334	0.462716	0.59805	0.503165	0.501031	0.469015	0.309333	0.418423	0.369563	0.528999	0.321277	0.379945	0.440583	0.404207	0.45969	0.481085	0.46107	0.511475	0.515227	0.447833	0.537865	0.472006	0.621321	0.451996	0.376405	0.393449	0.518359	0.488505	0.341344	0.50495	0.533901	0.356591	0.405727	0.377023	0.454135	0.415551	0.329334	0.377684	0.394835	0.441791	0.400349	0.31841	0.281268	0.27689	0.412471	0.414192	0.382702	0.47889	0.391925
832	0.615295	0.462626	0.598012	0.503116	0.500982	0.468965	0.309236	0.41829	0.369475	0.529102	0.321239	0.379858	0.44051	0.404179	0.459602	0.481017	0.460949	0.511515	0.515273	0.448022	0.537867	0.472023	0.621303	0.451955	0.376324	0.393368	0.518394	0.488459	0.341689	0.504957	0.534007	0.356523	0.405727	0.377065	0.454026	0.415494	0.329239	0.377608	0.394855	0.441842	0.400433	0.318624	0.28154	0.276917	0.412499	0.414074	0.382675	0.47901	0.392033
833	0.615263	0.462581	0.598008	0.502995	0.500897	0.468876	0.309103	0.41818	0.369345	0.529202	0.321227	0.379774	0.440415	0.404132	0.459526	0.480979	0.460867	0.511539	0.515344	0.44817	0.537876	0.472011	0.621334	0.451882	0.376249	0.393295	0.518381	0.488431	0.342014	0.504929	0.534083	0.356469	0.405758	0.377107	0.453973	0.415462	0.329152	0.377486	0.394897	0.441919	0.400488	0.318867	0.281847	0.276911	0.412568	0.41397	0.382649	0.479116	0.392138
834	0.615236	0.46249	0.597953	0.502904	0.500783	0.468796	0.308967	0.418086	0.369241	0.529235	0.321183	0.379649	0.440356	0.404065	0.459406	0.480912	0.460706	0.51162	0.515339	0.448331	0.53791	0.471971	0.621326	0.451897	0.376129	0.393212	0.518364	0.488343	0.342293	0.504902	0.534142	0.356404	0.405734	0.377147	0.453902	0.415397	0.329082	0.377406	0.394905	0.441961	0.400501	0.319057	0.282091	0.276876	0.412567	0.413874	0.382624	0.479251	0.392238
835	0.615174	0.462377	0.597883	0.502788	0.50068	0.46872	0.308842	0.417983	0.369125	0.529286	0.321129	0.379518	0.440288	0.403972	0.459278	0.480873	0.460545	0.511655	0.515325	0.448481	0.537918	0.471929	0.62129	0.451851	0.376013	0.393109	0.518319	0.488232	0.342558	0.504847	0.534182	0.356316	0.405712	0.377175	0.45382	0.415312	0.329025	0.377281	0.394883	0.442011	0.400519	0.31928	0.282323	0.276859	0.412591	0.413742	0.38261	0.479341	0.392336
836	0.6151	0.462275	0.597839	0.502656	0.500597	0.468654	0.308727	0.417863	0.368995	0.529363	0.321076	0.379406	0.440186	0.403871	0.459161	0.48083	0.460408	0.511629	0.515328	0.448634	0.537909	0.471875	0.621251	0.45174	0.375904	0.392994	0.51827	0.488126	0.342831	0.504789	0.534222	0.356218	0.405703	0.377204	0.453723	0.415234	0.328947	0.377144	0.394845	0.442069	0.400564	0.319534	0.282558	0.27687	0.412638	0.413597	0.382594	0.479386	0.392422
837	0.615076	0.462211	0.597852	0.502551	0.500514	0.468603	0.308607	0.41773	0.36887	0.52941	0.321026	0.379314	0.440055	0.403793	0.459052	0.480707	0.460279	0.511606	0.515336	0.448818	0.537928	0.471789	0.621228	0.451675	0.375775	0.392886	0.518261	0.488034	0.34312	0.504785	0.534282	0.356144	0.405679	0.377251	0.4536	0.415184	0.328806	0.3771	0.394812	0.442099	0.400625	0.319755	0.282784	0.27689	0.412635	0.413493	0.38255	0.479448	0.392487
838	0.615013	0.462109	0.597796	0.502372	0.500418	0.468495	0.308472	0.417575	0.368715	0.529462	0.321003	0.37918	0.439977	0.403698	0.45894	0.480573	0.46019	0.511617	0.515342	0.448948	0.5379	0.471744	0.621128	0.451615	0.375671	0.392787	0.51822	0.487967	0.343412	0.504758	0.534322	0.356114	0.405677	0.377234	0.453464	0.415123	0.328667	0.376998	0.394804	0.442144	0.400624	0.319995	0.283028	0.276883	0.412594	0.41337	0.382522	0.479562	0.392591
839	0.614974	0.462003	0.597724	0.502235	0.500293	0.468387	0.308365	0.417449	0.368582	0.529496	0.320947	0.379058	0.439882	0.403595	0.458813	0.480502	0.460074	0.511633	0.515332	0.44911	0.537859	0.471698	0.621059	0.451548	0.375561	0.392677	0.518194	0.487891	0.34372	0.504725	0.534376	0.356059	0.405672	0.377234	0.453353	0.415074	0.328558	0.37687	0.394771	0.442181	0.400634	0.320219	0.283277	0.276879	0.41256	0.413244	0.382488	0.479671	0.392676
840	0.614957	0.461912	0.597661	0.502171	0.500167	0.468305	0.308275	0.417356	0.368484	0.529527	0.320861	0.378965	0.439757	0.403496	0.458679	0.480488	0.459929	0.511639	0.515315	0.449316	0.537827	0.471639	0.621059	0.451471	0.375434	0.392568	0.518196	0.487803	0.344043	0.504686	0.534461	0.355964	0.405665	0.377281	0.453272	0.415038	0.328473	0.376751	0.394728	0.44222	0.400684	0.320423	0.283525	0.276901	0.412555	0.413141	0.382447	0.479762	0.392737
841	0.614877	0.461816	0.597567	0.502076	0.500113	0.468221	0.308119	0.417236	0.368367	0.52961	0.32083	0.378859	0.439682	0.403419	0.458565	0.480437	0.459838	0.511657	0.515333	0.449467	0.537797	0.471616	0.621051	0.451394	0.375311	0.392511	0.51819	0.487739	0.344365	0.504617	0.534561	0.35589	0.405688	0.377317	0.45317	0.414987	0.328376	0.37665	0.394764	0.442319	0.400727	0.320652	0.283787	0.276954	0.412566	0.413083	0.382434	0.479884	0.392845
842	0.614814	0.461695	0.597473	0.501948	0.500001	0.468123	0.307943	0.417114	0.368227	0.529659	0.320737	0.378712	0.439608	0.403307	0.45845	0.480329	0.459687	0.511683	0.51531	0.449613	0.537799	0.471533	0.621023	0.451332	0.375198	0.39239	0.518164	0.487627	0.344674	0.504557	0.534616	0.355772	0.405669	0.377346	0.453025	0.414921	0.328286	0.376515	0.394728	0.442372	0.400752	0.320829	0.283994	0.276951	0.412605	0.412939	0.382441	0.479944	0.392921
843	0.614762	0.461575	0.597408	0.501823	0.499904	0.468047	0.307788	0.416986	0.368081	0.52968	0.320645	0.378581	0.439516	0.4032	0.458325	0.480222	0.459525	0.511688	0.515268	0.449759	0.537786	0.471469	0.620977	0.451261	0.375071	0.392267	0.518161	0.487507	0.344971	0.50451	0.534687	0.355657	0.405625	0.37736	0.452888	0.414829	0.328199	0.376375	0.394689	0.442393	0.400784	0.321013	0.284204	0.276943	0.412607	0.412786	0.382411	0.480001	0.392992
844	0.614702	0.461475	0.597373	0.501706	0.499855	0.468002	0.307673	0.416851	0.367939	0.529704	0.320607	0.378491	0.439399	0.403137	0.458197	0.480151	0.459401	0.511672	0.515242	0.449902	0.53774	0.471464	0.620928	0.451172	0.374936	0.392186	0.518182	0.48742	0.345259	0.504475	0.5348	0.355576	0.405596	0.377362	0.452791	0.414734	0.328102	0.376266	0.394706	0.442423	0.400839	0.321239	0.284461	0.276965	0.412558	0.412684	0.382337	0.480101	0.393078
845	0.614613	0.461384	0.597322	0.501522	0.499711	0.467915	0.307569	0.416719	0.367784	0.52977	0.320575	0.378355	0.43926	0.403109	0.458098	0.480069	0.45928	0.511715	0.515247	0.450035	0.537726	0.471427	0.620916	0.451099	0.374878	0.392069	0.518117	0.48735	0.345533	0.504451	0.534865	0.355495	0.405636	0.377384	0.452704	0.414729	0.327979	0.37619	0.39472	0.442513	0.400894	0.321434	0.284723	0.276966	0.412584	0.412556	0.382337	0.480187	0.393137
846	0.61459	0.461248	0.597198	0.501393	0.499551	0.46777	0.307418	0.416537	0.367659	0.529813	0.320503	0.378216	0.439157	0.403022	0.457957	0.479936	0.459138	0.511706	0.515234	0.450178	0.537687	0.471342	0.620817	0.451019	0.374747	0.391965	0.518048	0.487273	0.345805	0.504386	0.534873	0.355407	0.405623	0.377396	0.452552	0.414643	0.327844	0.376047	0.394683	0.442514	0.400911	0.321659	0.284946	0.276964	0.412558	0.412439	0.382291	0.480281	0.393215
847	0.614567	0.461118	0.597046	0.501298	0.499438	0.46764	0.307253	0.416376	0.367544	0.529804	0.320411	0.378091	0.439053	0.402896	0.457805	0.479837	0.458984	0.511669	0.515211	0.450342	0.537629	0.471248	0.620721	0.450931	0.374583	0.391868	0.517996	0.487185	0.346079	0.504285	0.53487	0.355302	0.405574	0.377394	0.452406	0.414573	0.327729	0.37588	0.394641	0.442505	0.400915	0.321879	0.285148	0.276955	0.412522	0.412322	0.382219	0.480373	0.39329
848	0.614478	0.461041	0.596937	0.501177	0.499384	0.46758	0.307119	0.416297	0.367405	0.529769	0.320336	0.377976	0.438906	0.402779	0.457681	0.479825	0.45884	0.511649	0.5152	0.450518	0.537581	0.47118	0.620716	0.450833	0.374461	0.391763	0.517959	0.487089	0.346356	0.504189	0.534903	0.355189	0.405543	0.377391	0.45233	0.414611	0.327656	0.375763	0.394635	0.442584	0.40094	0.32206	0.285362	0.276936	0.412535	0.412191	0.382177	0.480447	0.393346
849	0.614421	0.460928	0.596909	0.500985	0.499262	0.46748	0.307017	0.416176	0.36723	0.529864	0.320281	0.377841	0.438763	0.402684	0.457559	0.47973	0.458761	0.511625	0.515198	0.450651	0.537577	0.471093	0.620645	0.450695	0.374365	0.391674	0.517927	0.48697	0.34663	0.504189	0.534919	0.355122	0.405552	0.377427	0.452176	0.414534	0.327591	0.375695	0.394574	0.442666	0.400973	0.322261	0.285577	0.27694	0.412528	0.412056	0.382206	0.480518	0.39345
850	0.61432	0.460823	0.596882	0.500813	0.499123	0.467379	0.306898	0.416033	0.367037	0.529906	0.320208	0.377724	0.438663	0.402586	0.45744	0.479623	0.458652	0.511667	0.51523	0.450753	0.53754	0.471018	0.620587	0.450671	0.374247	0.391593	0.517901	0.486851	0.346907	0.504177	0.534962	0.355066	0.405536	0.377443	0.452081	0.414427	0.327508	0.375603	0.394544	0.442716	0.400995	0.322452	0.285828	0.276933	0.412522	0.411919	0.382178	0.480609	0.393522
851	0.614205	0.460721	0.596823	0.50066	0.498997	0.467299	0.306759	0.415887	0.366866	0.52989	0.320119	0.377625	0.438574	0.40251	0.457315	0.479514	0.458516	0.51171	0.515259	0.450854	0.537476	0.470985	0.620523	0.450665	0.374116	0.391494	0.51787	0.486762	0.347186	0.504119	0.535013	0.354985	0.405491	0.377446	0.452023	0.414346	0.327396	0.375472	0.394542	0.442722	0.401009	0.322637	0.28609	0.276909	0.412519	0.411795	0.382109	0.480691	0.393554
852	0.614142	0.460604	0.596731	0.500492	0.498898	0.467241	0.306617	0.41575	0.366751	0.529899	0.320035	0.377518	0.438446	0.402479	0.457184	0.479391	0.458395	0.511657	0.515232	0.450989	0.537422	0.470992	0.620404	0.450516	0.374003	0.391364	0.517821	0.486711	0.347465	0.504037	0.535035	0.35486	0.405446	0.377465	0.451915	0.414312	0.327261	0.375327	0.394528	0.442705	0.401026	0.322837	0.286313	0.276878	0.412514	0.411691	0.382071	0.480728	0.39358
853	0.614113	0.460485	0.59664	0.500387	0.498785	0.467156	0.306473	0.415592	0.366649	0.529942	0.319976	0.377379	0.438349	0.402365	0.457105	0.479293	0.45827	0.511639	0.515204	0.451146	0.537376	0.470906	0.620296	0.450433	0.373904	0.391295	0.517749	0.48658	0.347741	0.504008	0.53509	0.354782	0.405434	0.377465	0.451775	0.414223	0.327143	0.375195	0.394512	0.442773	0.401038	0.323057	0.286498	0.276851	0.412495	0.411548	0.382055	0.480794	0.393653
854	0.614073	0.460369	0.596553	0.500289	0.498668	0.467056	0.306366	0.415453	0.366551	0.529975	0.319907	0.377247	0.43823	0.402249	0.457014	0.479238	0.458162	0.51163	0.515194	0.451343	0.537328	0.470832	0.620265	0.450345	0.373792	0.391199	0.517688	0.486465	0.34803	0.50396	0.535119	0.354696	0.405417	0.377457	0.451669	0.414146	0.327048	0.37511	0.39449	0.442811	0.40106	0.323253	0.286687	0.276828	0.412484	0.4114	0.382005	0.480859	0.39372
855	0.614014	0.460262	0.596449	0.500182	0.49854	0.466934	0.306265	0.415327	0.366437	0.529989	0.319823	0.377131	0.438101	0.402149	0.456888	0.479207	0.458069	0.511627	0.515186	0.451529	0.537277	0.470782	0.620265	0.450256	0.373676	0.391075	0.517657	0.486377	0.348319	0.503876	0.535136	0.354599	0.405392	0.377454	0.451577	0.414092	0.326963	0.375033	0.394458	0.442818	0.401095	0.323433	0.286901	0.276807	0.412479	0.411268	0.381937	0.48093	0.393794
856	0.613949	0.460159	0.596305	0.500071	0.498394	0.466787	0.306093	0.415174	0.366283	0.530004	0.319745	0.377012	0.438018	0.402027	0.456742	0.479148	0.457963	0.511643	0.515146	0.451622	0.537229	0.470691	0.620175	0.450229	0.373578	0.390991	0.517655	0.486257	0.348579	0.503793	0.535211	0.354531	0.405387	0.377464	0.451429	0.414021	0.326869	0.374883	0.394417	0.442878	0.401142	0.323641	0.287131	0.276789	0.41246	0.411155	0.381917	0.48104	0.393925
857	0.613824	0.460033	0.596208	0.499873	0.498328	0.466767	0.305966	0.415032	0.3661	0.529997	0.319651	0.376885	0.437891	0.401932	0.456616	0.479043	0.457846	0.511635	0.515124	0.451724	0.53718	0.47064	0.620086	0.45015	0.373416	0.390893	0.517648	0.486169	0.348868	0.503742	0.535317	0.354439	0.405392	0.377482	0.451309	0.413938	0.326786	0.374771	0.394414	0.442893	0.401192	0.323842	0.287332	0.276798	0.41245	0.411024	0.381862	0.481124	0.393979
858	0.613735	0.459935	0.596126	0.499669	0.498262	0.466734	0.305842	0.414882	0.365931	0.53	0.319564	0.376775	0.437778	0.401869	0.456511	0.478926	0.457695	0.511615	0.515121	0.451838	0.537118	0.47057	0.619987	0.450068	0.373268	0.390819	0.517599	0.486084	0.34914	0.503695	0.535356	0.354356	0.405391	0.377501	0.451202	0.413865	0.326665	0.374653	0.394379	0.44289	0.401204	0.324042	0.287533	0.276779	0.412463	0.410909	0.381797	0.481192	0.394039
859	0.613701	0.459858	0.596027	0.499528	0.498156	0.46663	0.305698	0.414733	0.365807	0.530019	0.319489	0.376695	0.4377	0.401808	0.456415	0.478823	0.457546	0.511607	0.515123	0.451979	0.537051	0.470474	0.619903	0.449996	0.373169	0.390762	0.517533	0.485985	0.349389	0.503644	0.535344	0.354288	0.405376	0.377515	0.451085	0.413811	0.326518	0.374517	0.394305	0.4429	0.401191	0.324242	0.28775	0.27673	0.412485	0.410801	0.381749	0.481258	0.394128
860	0.613629	0.459715	0.595905	0.499467	0.498046	0.466544	0.305568	0.414625	0.365724	0.530024	0.319409	0.376633	0.437607	0.401692	0.456302	0.478744	0.457491	0.511634	0.515109	0.452179	0.537014	0.47042	0.619904	0.449886	0.373073	0.390656	0.517538	0.485879	0.349662	0.503605	0.535426	0.354192	0.405348	0.37752	0.450943	0.413763	0.326438	0.374416	0.39428	0.442936	0.401234	0.324436	0.287963	0.276721	0.412471	0.410643	0.381724	0.481336	0.394163
861	0.613547	0.459597	0.595815	0.499288	0.497917	0.466454	0.305413	0.414472	0.365548	0.53002	0.319303	0.376515	0.437456	0.401595	0.456166	0.47867	0.457384	0.511579	0.515073	0.452283	0.536972	0.470361	0.619815	0.449751	0.372944	0.390522	0.517489	0.485805	0.349924	0.503548	0.535457	0.35407	0.405303	0.377566	0.450813	0.413665	0.326338	0.374315	0.394268	0.442949	0.401269	0.324617	0.288162	0.276698	0.412477	0.410494	0.381676	0.481402	0.394189
862	0.613459	0.459492	0.595727	0.499088	0.497799	0.466384	0.305291	0.414328	0.365359	0.53002	0.319218	0.376366	0.437315	0.401524	0.456046	0.478617	0.457283	0.511534	0.515031	0.452392	0.536929	0.470309	0.61974	0.449661	0.372806	0.390418	0.517428	0.485733	0.350201	0.50348	0.535475	0.353972	0.405284	0.377563	0.450703	0.413607	0.326239	0.374213	0.394259	0.442994	0.401298	0.324802	0.288364	0.276681	0.412461	0.410369	0.381647	0.481458	0.394234
863	0.613369	0.459377	0.595624	0.498939	0.497707	0.46633	0.305211	0.414228	0.365217	0.530025	0.319173	0.376225	0.437226	0.401459	0.455958	0.478578	0.457219	0.51154	0.514997	0.452563	0.536883	0.470264	0.619734	0.449628	0.372685	0.390363	0.517398	0.485643	0.35049	0.503421	0.535521	0.353917	0.405291	0.377497	0.4506	0.413615	0.326162	0.374116	0.394246	0.44308	0.401335	0.325002	0.28858	0.276679	0.412418	0.410262	0.381646	0.48152	0.394302
864	0.613292	0.459247	0.595544	0.498748	0.497613	0.466229	0.305053	0.414117	0.365063	0.530004	0.319101	0.376114	0.437148	0.401352	0.455856	0.478495	0.457091	0.511472	0.51497	0.452669	0.536816	0.470183	0.619655	0.449529	0.372566	0.390289	0.517377	0.485562	0.350711	0.503386	0.53557	0.353848	0.405238	0.377554	0.450457	0.413541	0.326098	0.374024	0.394227	0.443092	0.401383	0.32521	0.288797	0.276647	0.412437	0.410149	0.381582	0.481622	0.39436
865	0.61324	0.459145	0.595454	0.49864	0.497521	0.466148	0.30493	0.413992	0.36495	0.529994	0.318996	0.376004	0.437056	0.401271	0.455751	0.47839	0.456949	0.511485	0.514973	0.452822	0.536778	0.470097	0.6196	0.449458	0.372456	0.390205	0.517343	0.485472	0.350955	0.503343	0.535614	0.35376	0.40522	0.377584	0.45034	0.413502	0.326003	0.373939	0.394201	0.443124	0.4014	0.325362	0.28899	0.276625	0.412445	0.410041	0.381512	0.481703	0.394435
866	0.613199	0.459045	0.595347	0.498513	0.49742	0.466052	0.304811	0.413874	0.364845	0.52998	0.318904	0.375903	0.436957	0.401188	0.455638	0.478287	0.45683	0.511543	0.514955	0.452988	0.536737	0.469987	0.619535	0.449399	0.372331	0.390128	0.517324	0.485381	0.351241	0.503299	0.535651	0.353684	0.405199	0.377562	0.450221	0.413439	0.325891	0.373838	0.394171	0.443147	0.401409	0.325532	0.28918	0.276616	0.412443	0.409927	0.381462	0.481786	0.394521
867	0.613151	0.458924	0.595234	0.498289	0.497307	0.465926	0.304666	0.413768	0.364713	0.52997	0.318858	0.37582	0.436854	0.401077	0.45552	0.478207	0.456749	0.511558	0.514895	0.453115	0.536671	0.469853	0.619429	0.449324	0.372185	0.390069	0.51734	0.485303	0.351553	0.503267	0.535681	0.353639	0.405146	0.377528	0.450072	0.413314	0.325793	0.373713	0.394141	0.443136	0.401438	0.325778	0.289392	0.276617	0.412446	0.40981	0.381441	0.481891	0.3946
868	0.613092	0.458849	0.595167	0.498144	0.497215	0.465908	0.304589	0.413629	0.364584	0.530098	0.31881	0.375732	0.436702	0.40099	0.45544	0.478161	0.456664	0.511476	0.514917	0.453225	0.536664	0.469798	0.619356	0.449255	0.372091	0.389999	0.517359	0.485216	0.351847	0.503238	0.535711	0.353575	0.405204	0.377599	0.449963	0.413294	0.325734	0.373645	0.394116	0.443173	0.401479	0.32599	0.289605	0.276649	0.412443	0.409727	0.38143	0.481968	0.394648
869	0.613028	0.45874	0.595058	0.498034	0.497138	0.465851	0.304494	0.413515	0.364455	0.53017	0.318735	0.37564	0.43657	0.400915	0.455334	0.478127	0.456588	0.511416	0.514912	0.453364	0.536603	0.469743	0.619295	0.449166	0.371989	0.38993	0.517326	0.485174	0.352093	0.50319	0.535734	0.353496	0.405186	0.37765	0.449878	0.413303	0.325659	0.373565	0.394103	0.443208	0.401516	0.326175	0.289801	0.276638	0.41245	0.409608	0.381403	0.482067	0.394749
870	0.612963	0.458631	0.594922	0.497922	0.497053	0.465774	0.304381	0.413424	0.364325	0.530172	0.318619	0.37554	0.436479	0.400847	0.455218	0.4781	0.456515	0.511421	0.514914	0.45351	0.536513	0.469669	0.619258	0.449081	0.371867	0.38984	0.517249	0.485121	0.352305	0.503129	0.535751	0.353406	0.405128	0.377654	0.449809	0.413284	0.325584	0.373465	0.394097	0.443253	0.401534	0.326353	0.289994	0.276587	0.412463	0.409461	0.381373	0.482149	0.394845
871	0.6129	0.458578	0.594816	0.497781	0.496949	0.465742	0.304281	0.41333	0.364198	0.530171	0.31848	0.375428	0.436415	0.400779	0.455133	0.478072	0.456448	0.511473	0.514971	0.453629	0.536459	0.469584	0.619249	0.449027	0.371744	0.389721	0.517172	0.484996	0.352526	0.503079	0.535772	0.353306	0.405131	0.377638	0.449744	0.413211	0.325537	0.373363	0.394089	0.443332	0.401532	0.32654	0.290206	0.27654	0.412466	0.409328	0.381362	0.482173	0.394859
872	0.612833	0.458494	0.594778	0.497624	0.496922	0.465683	0.304165	0.413227	0.364074	0.530231	0.318395	0.375296	0.436345	0.400687	0.455093	0.478001	0.456428	0.511466	0.514923	0.453783	0.536441	0.469489	0.619174	0.448944	0.371694	0.389648	0.517114	0.484929	0.352808	0.503084	0.535833	0.353179	0.40518	0.377666	0.449645	0.413168	0.325475	0.373288	0.394046	0.443424	0.40156	0.326685	0.290424	0.276546	0.412437	0.409232	0.381343	0.482242	0.39489
873	0.612756	0.458426	0.594675	0.497488	0.496853	0.465615	0.304034	0.413082	0.364007	0.530252	0.31833	0.375194	0.436256	0.400594	0.454998	0.477914	0.456354	0.511488	0.514902	0.453934	0.536352	0.469433	0.619088	0.448905	0.37158	0.389619	0.517142	0.48484	0.353099	0.503019	0.535917	0.353123	0.40518	0.377651	0.449533	0.41312	0.325394	0.373185	0.39402	0.443427	0.401626	0.32686	0.290619	0.276564	0.412441	0.409178	0.381292	0.482354	0.394957
874	0.612678	0.458358	0.594531	0.497373	0.496729	0.46554	0.303913	0.412931	0.363957	0.530245	0.318267	0.375122	0.436154	0.400549	0.454865	0.477832	0.456239	0.511527	0.514915	0.45408	0.536243	0.469407	0.619016	0.448886	0.371414	0.389588	0.5172	0.484768	0.35338	0.502933	0.536003	0.353095	0.405144	0.377637	0.449436	0.413088	0.325299	0.373082	0.394041	0.443397	0.401706	0.327071	0.290818	0.276575	0.412474	0.409123	0.381234	0.48246	0.39504
875	0.612621	0.458243	0.594458	0.497256	0.496607	0.465452	0.30383	0.412839	0.363841	0.530277	0.318207	0.375046	0.436059	0.400577	0.454781	0.477765	0.456158	0.511515	0.514899	0.454233	0.536238	0.469365	0.618958	0.448814	0.371295	0.389503	0.517175	0.484795	0.353656	0.502953	0.536064	0.352986	0.405148	0.377722	0.449373	0.413106	0.325201	0.373046	0.394107	0.44346	0.401761	0.327278	0.291066	0.276581	0.412493	0.409014	0.381212	0.482513	0.395106
876	0.61262	0.458137	0.594426	0.497135	0.496536	0.465367	0.303748	0.412773	0.36373	0.530277	0.318147	0.374967	0.436005	0.400508	0.454724	0.47775	0.456088	0.511527	0.514923	0.454354	0.536188	0.469272	0.618908	0.448767	0.371196	0.38944	0.517143	0.48474	0.35392	0.502952	0.536089	0.352901	0.405149	0.377804	0.44928	0.413038	0.325143	0.37299	0.394104	0.443476	0.401781	0.327462	0.291262	0.276567	0.412553	0.408891	0.381209	0.482622	0.395198
877	0.612604	0.458052	0.594361	0.497	0.4965	0.465319	0.303673	0.41268	0.363643	0.530319	0.318089	0.374873	0.435938	0.400449	0.454696	0.477766	0.456048	0.511566	0.514924	0.454511	0.536166	0.469162	0.618832	0.448703	0.371131	0.389386	0.517114	0.484707	0.354185	0.502951	0.536116	0.352844	0.4052	0.377836	0.449188	0.412995	0.325089	0.372918	0.394103	0.443548	0.401809	0.327646	0.291455	0.276581	0.412587	0.408783	0.381234	0.482745	0.395302
878	0.612551	0.457977	0.594271	0.496848	0.496459	0.465284	0.303601	0.412558	0.36356	0.530414	0.318024	0.37477	0.435851	0.400402	0.454662	0.477746	0.456025	0.511608	0.514909	0.454691	0.536158	0.469082	0.618745	0.448634	0.371074	0.389315	0.517114	0.4847	0.354447	0.502966	0.53616	0.352785	0.405273	0.377835	0.44911	0.413	0.325002	0.372853	0.39412	0.443658	0.401857	0.327832	0.291654	0.276612	0.412586	0.408692	0.381262	0.482834	0.395382
879	0.612497	0.457884	0.594229	0.496686	0.496364	0.465206	0.303516	0.412454	0.363435	0.530505	0.317929	0.374682	0.435781	0.400267	0.454567	0.47762	0.455974	0.511618	0.514948	0.454817	0.53607	0.469074	0.618707	0.448617	0.370969	0.389203	0.517176	0.484622	0.354691	0.502986	0.536215	0.352678	0.405269	0.377863	0.449038	0.412982	0.32487	0.372823	0.394109	0.443678	0.401902	0.327997	0.29183	0.2766	0.412606	0.4086	0.381246	0.482862	0.395404
880	0.612447	0.457794	0.594149	0.496604	0.496309	0.465214	0.303431	0.412391	0.363357	0.530533	0.317847	0.374619	0.435686	0.400177	0.454448	0.477594	0.455902	0.511649	0.514981	0.454935	0.535995	0.469024	0.618666	0.448556	0.370853	0.389118	0.517184	0.484541	0.354977	0.502945	0.536314	0.35261	0.405246	0.377891	0.448998	0.412971	0.324833	0.372758	0.394116	0.443679	0.401965	0.328184	0.291998	0.276625	0.412639	0.408495	0.381232	0.482924	0.395452
881	0.612391	0.45773	0.59401	0.496486	0.496242	0.46519	0.303343	0.412332	0.36328	0.53057	0.317783	0.37455	0.435666	0.400142	0.454385	0.477579	0.455845	0.511716	0.515016	0.455081	0.535964	0.46895	0.618584	0.448528	0.370759	0.389067	0.517175	0.484489	0.355256	0.50287	0.536407	0.352566	0.405241	0.377912	0.448935	0.412967	0.324794	0.372685	0.394141	0.443719	0.402013	0.328393	0.292203	0.27664	0.412684	0.408394	0.381225	0.483009	0.395525
882	0.612332	0.457685	0.593857	0.496308	0.496177	0.465116	0.303256	0.412257	0.363191	0.530646	0.317724	0.374467	0.435702	0.40013	0.454382	0.477537	0.455813	0.511781	0.515036	0.455247	0.535965	0.46888	0.618488	0.448536	0.370684	0.389043	0.517171	0.484474	0.3555	0.50282	0.536472	0.352525	0.405262	0.377934	0.448844	0.412979	0.324716	0.372622	0.39417	0.443805	0.402043	0.328612	0.29244	0.276631	0.41273	0.408302	0.381217	0.483098	0.395625
883	0.612295	0.457612	0.593803	0.4962	0.49622	0.465137	0.303185	0.412188	0.363141	0.530709	0.31765	0.374409	0.435613	0.400081	0.454342	0.477559	0.455779	0.51176	0.514984	0.455371	0.535945	0.468821	0.618482	0.448465	0.370578	0.38903	0.517153	0.484483	0.355736	0.502872	0.536539	0.352472	0.405283	0.377976	0.448801	0.413023	0.324686	0.372559	0.394194	0.443876	0.402101	0.328825	0.292632	0.276647	0.412757	0.408217	0.381195	0.483181	0.395771
884	0.612239	0.457517	0.593766	0.496081	0.496132	0.465066	0.303103	0.412097	0.363085	0.530754	0.317609	0.374373	0.435509	0.400083	0.454259	0.477518	0.45573	0.511762	0.515013	0.455534	0.535902	0.468795	0.618421	0.448398	0.370466	0.389019	0.517165	0.484484	0.356045	0.502865	0.536642	0.352455	0.405319	0.378038	0.448718	0.413022	0.324649	0.372515	0.394267	0.443921	0.402182	0.329038	0.292836	0.276687	0.412793	0.408144	0.381184	0.483323	0.395907
885	0.612199	0.457466	0.593723	0.495947	0.496048	0.465005	0.303013	0.412014	0.363008	0.530799	0.317546	0.374282	0.435408	0.400072	0.454186	0.477476	0.455699	0.511763	0.515059	0.455698	0.53586	0.46875	0.618339	0.448319	0.370382	0.38897	0.517174	0.484454	0.356325	0.502847	0.536725	0.3524	0.405341	0.378065	0.448645	0.412972	0.324601	0.372452	0.394297	0.443952	0.402258	0.329224	0.293026	0.276724	0.412801	0.408087	0.381186	0.48342	0.395991
886	0.612199	0.457455	0.593659	0.49582	0.496057	0.46503	0.302933	0.411949	0.362921	0.530847	0.317447	0.374139	0.435313	0.400003	0.454147	0.477472	0.455693	0.511752	0.515072	0.455839	0.535814	0.468664	0.618281	0.448232	0.37032	0.388885	0.517167	0.484398	0.356529	0.502856	0.536755	0.352289	0.405323	0.378054	0.448597	0.412916	0.324547	0.372366	0.394244	0.443979	0.402315	0.329395	0.293193	0.276745	0.412798	0.408033	0.381194	0.483453	0.396036
887	0.612214	0.457337	0.593554	0.495744	0.49601	0.465066	0.302883	0.411863	0.362869	0.530866	0.317411	0.374124	0.435233	0.39992	0.454081	0.477435	0.45566	0.511795	0.515115	0.456009	0.535694	0.468584	0.618247	0.448209	0.370209	0.38885	0.517186	0.484366	0.356779	0.502832	0.53679	0.352244	0.405265	0.378109	0.44848	0.412941	0.324479	0.37234	0.394224	0.444006	0.402369	0.329629	0.293384	0.276773	0.41292	0.407942	0.381177	0.483619	0.396144
888	0.612148	0.457249	0.593473	0.495604	0.49597	0.46504	0.302852	0.411822	0.362801	0.530945	0.317362	0.374086	0.435236	0.399855	0.454071	0.47742	0.455663	0.511884	0.515114	0.456141	0.535662	0.468517	0.618158	0.448213	0.370136	0.388828	0.517237	0.484368	0.357069	0.502849	0.53688	0.352224	0.405296	0.378153	0.448382	0.413004	0.324446	0.372359	0.394243	0.44409	0.402437	0.329859	0.293586	0.276793	0.41299	0.407872	0.381198	0.483754	0.396201
889	0.612078	0.457194	0.593406	0.495479	0.495947	0.464987	0.3028	0.411778	0.362729	0.53105	0.317325	0.374025	0.435222	0.399836	0.454067	0.477412	0.455689	0.511933	0.515082	0.4563	0.535675	0.468481	0.618074	0.448196	0.370078	0.388822	0.517265	0.48438	0.357356	0.502878	0.536969	0.35223	0.405355	0.378196	0.448289	0.413027	0.324412	0.372346	0.394291	0.444192	0.402489	0.330089	0.293795	0.276797	0.413004	0.407842	0.381213	0.483895	0.396288
890	0.612067	0.457146	0.593336	0.495434	0.495939	0.464961	0.302713	0.411698	0.362675	0.531144	0.317317	0.373964	0.435132	0.399865	0.454028	0.477395	0.455716	0.511925	0.51506	0.456526	0.535666	0.468469	0.618062	0.448152	0.37001	0.388835	0.517249	0.484384	0.357616	0.50289	0.537019	0.35225	0.405389	0.378249	0.448188	0.412983	0.324353	0.372267	0.394354	0.444274	0.402516	0.330322	0.294009	0.27679	0.413011	0.407829	0.381199	0.484072	0.396462
891	0.612007	0.457107	0.593285	0.495331	0.495943	0.464991	0.302662	0.411683	0.362627	0.531271	0.317254	0.373866	0.435152	0.399899	0.454038	0.477416	0.45576	0.512086	0.515091	0.456669	0.535691	0.468435	0.618097	0.448221	0.369984	0.388853	0.517296	0.484409	0.357897	0.502938	0.53714	0.352209	0.405529	0.378258	0.448152	0.413017	0.324343	0.372241	0.394451	0.44438	0.402597	0.330498	0.294228	0.276817	0.413048	0.407734	0.38128	0.484149	0.396571
892	0.612011	0.457062	0.593234	0.495225	0.495927	0.465	0.302626	0.411628	0.362582	0.531364	0.317218	0.373843	0.435091	0.399893	0.45401	0.477441	0.455749	0.512132	0.515177	0.456816	0.535663	0.468378	0.61806	0.448169	0.369921	0.388838	0.517388	0.484395	0.358219	0.502938	0.537276	0.352164	0.405583	0.378314	0.448142	0.413016	0.324331	0.372225	0.394477	0.444457	0.402707	0.330692	0.294433	0.276868	0.413126	0.407669	0.381338	0.484264	0.396668
893	0.612044	0.457014	0.593195	0.495121	0.495921	0.464991	0.302589	0.411575	0.362527	0.531466	0.317193	0.373838	0.435055	0.399864	0.453993	0.47748	0.455746	0.512165	0.515251	0.456982	0.535632	0.468333	0.617999	0.448102	0.36987	0.388783	0.517463	0.48437	0.358519	0.502959	0.537382	0.352128	0.405591	0.378399	0.448124	0.412986	0.324312	0.372215	0.394488	0.444531	0.402798	0.330895	0.294638	0.276907	0.41323	0.407613	0.381382	0.484376	0.396747
894	0.612037	0.456973	0.593171	0.495013	0.495952	0.464989	0.302542	0.411572	0.362462	0.531619	0.317142	0.373771	0.435152	0.399849	0.45403	0.477529	0.455809	0.51232	0.515263	0.457157	0.535651	0.468324	0.617986	0.448159	0.369869	0.388715	0.517475	0.484384	0.358746	0.50306	0.537444	0.352096	0.405641	0.378454	0.448083	0.41298	0.324291	0.372212	0.394557	0.444624	0.402846	0.331082	0.294857	0.276908	0.413321	0.40753	0.38144	0.484431	0.396806
895	0.612016	0.456959	0.593104	0.494919	0.495941	0.464995	0.302473	0.411491	0.362441	0.531674	0.317095	0.373733	0.435099	0.399844	0.453955	0.477453	0.455799	0.51229	0.515338	0.457311	0.535608	0.468289	0.617914	0.44813	0.369739	0.38873	0.517513	0.484431	0.359012	0.503063	0.537542	0.352064	0.405673	0.378434	0.448063	0.413088	0.324224	0.372212	0.39461	0.444632	0.402951	0.331296	0.295068	0.276928	0.413319	0.407505	0.381437	0.484578	0.396927
896	0.611959	0.456907	0.593052	0.494817	0.49592	0.46502	0.302452	0.411488	0.362412	0.531756	0.317095	0.373669	0.435021	0.399842	0.453952	0.477483	0.455802	0.512334	0.515321	0.457507	0.535588	0.468292	0.617922	0.44808	0.369666	0.388731	0.517548	0.484458	0.359312	0.503079	0.537655	0.352092	0.405721	0.37847	0.448013	0.413141	0.324232	0.372228	0.394667	0.444691	0.40302	0.331535	0.295268	0.276961	0.413371	0.407466	0.38147	0.484766	0.397084
897	0.611897	0.456845	0.593029	0.494706	0.495905	0.465043	0.302458	0.411534	0.362365	0.531872	0.317081	0.373604	0.434979	0.399829	0.453988	0.477574	0.455826	0.512443	0.5153	0.457709	0.53559	0.468299	0.617963	0.448068	0.369631	0.388696	0.517569	0.484466	0.359598	0.503116	0.537749	0.352106	0.405778	0.378569	0.44798	0.413167	0.324284	0.372246	0.394718	0.444783	0.403061	0.331752	0.295456	0.276978	0.413474	0.407415	0.381537	0.484916	0.397209
898	0.61188	0.456834	0.593015	0.494597	0.495907	0.465037	0.302436	0.411517	0.362318	0.531982	0.316985	0.373591	0.434982	0.399806	0.45396	0.47757	0.455841	0.512501	0.515424	0.457854	0.535578	0.46825	0.617926	0.448119	0.369538	0.388657	0.517583	0.484476	0.35982	0.503141	0.537805	0.352015	0.405826	0.378674	0.448024	0.413264	0.324275	0.372247	0.394746	0.444838	0.403127	0.33191	0.295641	0.276954	0.413561	0.407384	0.381594	0.484985	0.397254
899	0.611891	0.456838	0.592957	0.494528	0.495954	0.465052	0.302431	0.41143	0.362327	0.532137	0.316968	0.373624	0.43497	0.399829	0.45399	0.477542	0.455865	0.512605	0.515506	0.458024	0.535571	0.46822	0.617877	0.44811	0.369448	0.388715	0.51768	0.484444	0.360046	0.503201	0.537903	0.351993	0.405885	0.378786	0.447991	0.413337	0.324201	0.37229	0.39479	0.444956	0.403221	0.332153	0.295872	0.276969	0.413665	0.407351	0.381654	0.485167	0.397395
900	0.611896	0.456832	0.592852	0.494426	0.495979	0.465046	0.30238	0.411402	0.362291	0.532246	0.316963	0.373585	0.434968	0.399841	0.453988	0.477563	0.455892	0.512686	0.515608	0.458187	0.535557	0.468178	0.617838	0.448111	0.369425	0.388746	0.517735	0.484475	0.360329	0.503219	0.537996	0.352013	0.405913	0.37887	0.448003	0.413348	0.324161	0.372273	0.394869	0.445015	0.403307	0.33237	0.296074	0.276986	0.413765	0.407319	0.381689	0.485337	0.397578
901	0.61189	0.456807	0.592758	0.494323	0.495972	0.465038	0.302317	0.411452	0.362257	0.532342	0.316956	0.373525	0.43498	0.399854	0.453981	0.477634	0.455926	0.512748	0.515711	0.458372	0.535555	0.468146	0.617822	0.448134	0.369441	0.388741	0.517758	0.484552	0.360633	0.503238	0.538095	0.352024	0.405946	0.378936	0.448033	0.413362	0.324174	0.37222	0.394969	0.445069	0.403382	0.332555	0.296264	0.276994	0.413853	0.407282	0.381728	0.485465	0.39774
902	0.611894	0.456772	0.592757	0.494302	0.495972	0.465086	0.302322	0.41151	0.36234	0.532526	0.316975	0.373577	0.43499	0.399918	0.454051	0.477708	0.45598	0.512849	0.515753	0.458629	0.535595	0.468168	0.617824	0.448154	0.36941	0.38877	0.517845	0.484587	0.360888	0.503351	0.538246	0.351986	0.406043	0.379018	0.447968	0.413482	0.324198	0.372234	0.395055	0.445249	0.403469	0.332776	0.296503	0.277005	0.413938	0.40724	0.38182	0.485599	0.397841
903	0.611951	0.456765	0.592806	0.494273	0.496057	0.465206	0.302308	0.411494	0.362385	0.532665	0.316983	0.373589	0.434996	0.39992	0.454084	0.477761	0.456058	0.512967	0.515838	0.458815	0.53563	0.46816	0.617809	0.448204	0.36934	0.388784	0.517931	0.484643	0.361207	0.503439	0.538412	0.351975	0.406107	0.379104	0.447913	0.413553	0.324216	0.372319	0.395133	0.445336	0.403613	0.333012	0.296718	0.277062	0.414068	0.407261	0.381881	0.485734	0.39798
904	0.611967	0.456746	0.592848	0.494172	0.49615	0.465305	0.302329	0.411474	0.362385	0.532842	0.316973	0.373577	0.435006	0.399962	0.454112	0.47781	0.456171	0.513065	0.515848	0.458952	0.53567	0.468161	0.617813	0.448233	0.369303	0.388762	0.517966	0.484702	0.361481	0.503523	0.538514	0.351986	0.406195	0.379214	0.447882	0.413611	0.32424	0.372379	0.395208	0.44541	0.403714	0.333224	0.296915	0.277055	0.4142	0.407259	0.381962	0.48586	0.398122
905	0.611948	0.456731	0.592829	0.494049	0.496225	0.46535	0.302361	0.411486	0.362376	0.533048	0.316967	0.373554	0.435022	0.40005	0.454164	0.477873	0.456287	0.513143	0.515816	0.459103	0.535705	0.468186	0.617823	0.448233	0.369309	0.388744	0.518005	0.484771	0.361713	0.503594	0.538574	0.351993	0.406299	0.379321	0.447865	0.41367	0.324277	0.372383	0.395301	0.445496	0.403777	0.333428	0.297121	0.277029	0.414294	0.407221	0.382066	0.485996	0.398248
906	0.611982	0.45678	0.592726	0.494024	0.496301	0.465371	0.302316	0.411516	0.362415	0.533191	0.317	0.373522	0.435039	0.4001	0.454246	0.477959	0.456349	0.513231	0.515905	0.459326	0.535705	0.468211	0.617787	0.448247	0.369303	0.388808	0.518172	0.484869	0.362014	0.50362	0.538703	0.35196	0.406353	0.379369	0.447844	0.413713	0.324323	0.372373	0.395436	0.445557	0.403903	0.333677	0.297366	0.277146	0.414337	0.407207	0.382144	0.486183	0.398371
907	0.611985	0.456783	0.592697	0.49396	0.496297	0.465376	0.302265	0.41155	0.362401	0.533327	0.316988	0.373524	0.435049	0.4001	0.454291	0.478012	0.456392	0.513301	0.516021	0.45951	0.535697	0.46819	0.617773	0.448275	0.369221	0.388841	0.518319	0.484891	0.362336	0.503661	0.538892	0.351946	0.406423	0.379449	0.447878	0.413751	0.324319	0.372394	0.395472	0.445644	0.404064	0.333903	0.297532	0.277229	0.414486	0.407209	0.382197	0.486368	0.398513
908	0.611991	0.456757	0.592703	0.493902	0.496293	0.465408	0.302255	0.411585	0.36241	0.533454	0.316986	0.373532	0.435109	0.400127	0.454313	0.478067	0.456435	0.51342	0.516143	0.459709	0.53569	0.468138	0.617808	0.448317	0.369168	0.388872	0.518411	0.484928	0.362657	0.503716	0.539042	0.351953	0.406495	0.379539	0.447906	0.413866	0.324335	0.372435	0.395537	0.445724	0.404202	0.334112	0.297704	0.277257	0.414624	0.407183	0.382235	0.486542	0.398663
909	0.612021	0.456739	0.592734	0.493854	0.496362	0.465487	0.302296	0.411619	0.362465	0.533587	0.317023	0.373539	0.435183	0.400186	0.454335	0.47814	0.456502	0.51356	0.516235	0.459925	0.535689	0.468094	0.617877	0.448352	0.369176	0.38892	0.518476	0.485005	0.362959	0.503815	0.539152	0.351976	0.40657	0.379625	0.447899	0.414026	0.324379	0.372491	0.395654	0.445797	0.40431	0.334323	0.297907	0.277259	0.414712	0.407143	0.382284	0.486705	0.398814
910	0.612062	0.456764	0.59283	0.493769	0.496518	0.465601	0.302354	0.411654	0.362498	0.533763	0.317078	0.373572	0.435138	0.400191	0.454373	0.478211	0.45662	0.513581	0.516252	0.460089	0.535702	0.468096	0.617922	0.448353	0.36917	0.388969	0.518589	0.485048	0.363234	0.504014	0.539337	0.352013	0.406673	0.379719	0.447887	0.414077	0.324364	0.372569	0.395697	0.445903	0.404435	0.334556	0.298074	0.277301	0.414839	0.407172	0.382374	0.486852	0.398969
911	0.612099	0.456832	0.592744	0.49377	0.496548	0.465634	0.302354	0.411664	0.36256	0.533931	0.317096	0.373497	0.435154	0.400233	0.454409	0.478313	0.456661	0.513692	0.516377	0.460323	0.535725	0.468111	0.61791	0.448423	0.369149	0.389016	0.518643	0.485135	0.363516	0.504063	0.539463	0.352031	0.40677	0.379781	0.447945	0.414166	0.324353	0.372586	0.395765	0.445992	0.40456	0.334797	0.298322	0.277378	0.414891	0.407232	0.38245	0.486982	0.399141
912	0.612129	0.456861	0.592681	0.493798	0.496608	0.465687	0.302359	0.411695	0.362619	0.534106	0.317063	0.373471	0.435201	0.400301	0.454456	0.478416	0.456725	0.51386	0.516493	0.460586	0.535745	0.468111	0.617909	0.448499	0.369135	0.389058	0.518718	0.485233	0.363815	0.504113	0.539592	0.352042	0.406859	0.379861	0.447998	0.414253	0.324384	0.37263	0.395878	0.446109	0.404661	0.334999	0.298578	0.277451	0.414967	0.407236	0.382555	0.48715	0.399271
913	0.612158	0.456827	0.592753	0.493782	0.496751	0.465798	0.30241	0.411779	0.36266	0.534287	0.317025	0.373546	0.435245	0.400374	0.454526	0.478514	0.456849	0.514019	0.516559	0.460819	0.535764	0.468105	0.617954	0.448544	0.369132	0.389094	0.518839	0.485308	0.364118	0.50425	0.539754	0.352056	0.40694	0.379971	0.448002	0.414318	0.324456	0.372737	0.396003	0.44626	0.404752	0.335177	0.298795	0.27749	0.415121	0.40718	0.382691	0.487364	0.399376
914	0.612194	0.456813	0.592823	0.493691	0.496782	0.465861	0.302482	0.411901	0.362714	0.534442	0.31709	0.373554	0.4353	0.400446	0.45462	0.478652	0.45693	0.514125	0.516716	0.460993	0.535805	0.46815	0.618007	0.448598	0.369113	0.389125	0.518907	0.485354	0.364401	0.504354	0.53989	0.352069	0.407019	0.380043	0.448003	0.414424	0.324524	0.372823	0.39606	0.446372	0.404909	0.335435	0.299012	0.2775	0.415283	0.407191	0.38278	0.487547	0.399583
915	0.612241	0.456862	0.592845	0.493595	0.496923	0.465967	0.302511	0.411922	0.36271	0.534652	0.317132	0.373568	0.435319	0.400523	0.454712	0.478694	0.457037	0.514209	0.516845	0.461169	0.53583	0.468196	0.617966	0.448638	0.369118	0.389119	0.51907	0.485468	0.364688	0.504489	0.540099	0.352114	0.407125	0.380174	0.448045	0.414541	0.324551	0.372874	0.396143	0.446546	0.405053	0.335705	0.299238	0.277559	0.415403	0.407189	0.382864	0.487721	0.399741
916	0.61229	0.456905	0.592872	0.493531	0.497038	0.466062	0.302528	0.411933	0.362731	0.534888	0.317145	0.373604	0.435335	0.400597	0.454794	0.478741	0.457161	0.514287	0.516931	0.461337	0.535919	0.46824	0.617926	0.448677	0.369153	0.389138	0.519214	0.485577	0.365003	0.504632	0.540286	0.352145	0.407254	0.380319	0.44808	0.414683	0.324561	0.372902	0.396286	0.446725	0.405171	0.335919	0.299463	0.277635	0.415527	0.407206	0.382976	0.487882	0.399852
917	0.61234	0.456908	0.592905	0.493514	0.497047	0.466106	0.302551	0.412025	0.362832	0.535102	0.317174	0.373645	0.435377	0.400667	0.454875	0.478877	0.457276	0.514386	0.516999	0.461508	0.536054	0.468272	0.617966	0.448719	0.369187	0.389229	0.519272	0.485642	0.365331	0.504731	0.540398	0.352146	0.407375	0.380426	0.448088	0.414816	0.324588	0.372931	0.396462	0.446846	0.405276	0.336094	0.299678	0.27769	0.415678	0.407264	0.383096	0.488045	0.39998
918	0.612413	0.456951	0.592802	0.493517	0.497099	0.466137	0.302531	0.412174	0.362953	0.535266	0.317297	0.37364	0.43543	0.400758	0.454981	0.479066	0.457369	0.514553	0.517102	0.461752	0.536004	0.468255	0.618047	0.448739	0.369136	0.389377	0.519376	0.485753	0.365599	0.504723	0.540533	0.352192	0.407424	0.380494	0.448133	0.414805	0.324648	0.372983	0.396557	0.446904	0.405398	0.336381	0.299884	0.277725	0.415797	0.407322	0.383111	0.488261	0.40022
919	0.612414	0.456999	0.592797	0.493491	0.4972	0.466181	0.302576	0.412249	0.363018	0.535436	0.317394	0.373647	0.43549	0.400878	0.455047	0.479169	0.457497	0.514684	0.517247	0.461983	0.535996	0.46829	0.618092	0.448765	0.369125	0.389487	0.519472	0.485875	0.365851	0.504817	0.540681	0.352256	0.407518	0.380565	0.448166	0.414953	0.3247	0.373076	0.396665	0.44702	0.405524	0.33667	0.300072	0.277748	0.415907	0.407371	0.383175	0.488527	0.400453
920	0.612425	0.457037	0.59285	0.493453	0.497337	0.466289	0.302664	0.412282	0.363069	0.535651	0.317434	0.373694	0.435584	0.400981	0.455124	0.479223	0.457637	0.51481	0.517362	0.462219	0.536039	0.468333	0.618085	0.448828	0.36915	0.389558	0.519601	0.485972	0.366153	0.50496	0.540845	0.352327	0.407636	0.380706	0.448185	0.415131	0.324707	0.373169	0.396789	0.447166	0.405657	0.336932	0.300233	0.277789	0.416055	0.407391	0.383328	0.48876	0.400637
921	0.612505	0.457064	0.592891	0.493423	0.497483	0.466459	0.302734	0.412334	0.363148	0.535905	0.317439	0.373769	0.435704	0.401038	0.455257	0.479298	0.457774	0.514955	0.517422	0.462475	0.536104	0.468337	0.618066	0.448926	0.369178	0.389609	0.519782	0.486036	0.366515	0.505068	0.541022	0.352388	0.407745	0.380895	0.448215	0.415205	0.324689	0.373239	0.396907	0.447309	0.405797	0.337166	0.300402	0.277863	0.416236	0.407391	0.383533	0.48892	0.400778
922	0.612534	0.457103	0.592953	0.493366	0.497597	0.466557	0.302711	0.412422	0.363206	0.53613	0.317475	0.373779	0.435757	0.401097	0.455395	0.479405	0.457959	0.515038	0.517567	0.462691	0.536212	0.468343	0.618152	0.448994	0.36919	0.389637	0.519921	0.486119	0.366808	0.505174	0.541192	0.352392	0.407894	0.380898	0.448314	0.415306	0.324783	0.373342	0.397004	0.447513	0.405942	0.337381	0.300712	0.277949	0.416307	0.407463	0.383654	0.489134	0.400938
923	0.6126	0.457144	0.593061	0.493319	0.497668	0.466663	0.302818	0.412533	0.363274	0.536293	0.317552	0.373804	0.435826	0.401221	0.45547	0.479559	0.458062	0.515153	0.517659	0.462874	0.536255	0.468428	0.618227	0.449051	0.369155	0.389744	0.519998	0.486305	0.367069	0.505355	0.541315	0.35242	0.40798	0.381067	0.448372	0.415421	0.324885	0.373449	0.397168	0.447646	0.406023	0.337585	0.301006	0.277972	0.416443	0.407512	0.383712	0.489329	0.401124
924	0.612659	0.457192	0.593117	0.493307	0.497772	0.46679	0.302928	0.41265	0.36338	0.536506	0.317631	0.373848	0.435899	0.40133	0.455564	0.479735	0.458195	0.515311	0.517773	0.463082	0.536299	0.468499	0.618299	0.449115	0.369162	0.389837	0.520063	0.486477	0.367329	0.505502	0.54143	0.352475	0.408073	0.381259	0.448408	0.415557	0.324965	0.373503	0.397332	0.447765	0.406108	0.337823	0.301217	0.277956	0.416621	0.407529	0.383798	0.489532	0.401286
925	0.612675	0.457258	0.593085	0.493328	0.497947	0.466918	0.302921	0.412758	0.363514	0.536828	0.317678	0.373895	0.435963	0.401367	0.455728	0.479896	0.458432	0.515493	0.517974	0.463347	0.536404	0.468478	0.618388	0.449203	0.369255	0.389848	0.520176	0.486532	0.36762	0.505553	0.541592	0.352535	0.40823	0.381303	0.448474	0.415709	0.32503	0.373512	0.397424	0.447934	0.406258	0.338116	0.301352	0.277968	0.416776	0.407543	0.383956	0.489775	0.401422
926	0.612757	0.457371	0.593209	0.493323	0.498029	0.466972	0.303034	0.41285	0.363583	0.536996	0.317737	0.373947	0.436088	0.401502	0.455763	0.479997	0.458502	0.515674	0.518127	0.463577	0.536424	0.468504	0.618416	0.449325	0.369221	0.389977	0.520333	0.486604	0.367974	0.50574	0.541826	0.352582	0.408304	0.381414	0.448591	0.415841	0.325121	0.373704	0.397524	0.448049	0.406398	0.338379	0.301559	0.278093	0.416902	0.407598	0.384018	0.490014	0.401722
927	0.612811	0.457399	0.593273	0.493308	0.498161	0.467079	0.303115	0.41297	0.363656	0.537216	0.317832	0.374003	0.436215	0.401641	0.455854	0.480179	0.458619	0.51586	0.518197	0.463812	0.536466	0.468585	0.618504	0.449442	0.36924	0.390074	0.52048	0.486749	0.36829	0.505893	0.542027	0.35264	0.408429	0.381565	0.448615	0.415957	0.325192	0.373865	0.397672	0.448165	0.406519	0.338622	0.301798	0.278199	0.417045	0.407633	0.384135	0.490219	0.401913
928	0.612854	0.457414	0.593282	0.493262	0.498329	0.467219	0.303162	0.413091	0.363739	0.537483	0.317936	0.374046	0.436301	0.401726	0.455992	0.480337	0.458798	0.516015	0.518275	0.464039	0.536554	0.468648	0.618585	0.449541	0.369285	0.390128	0.520611	0.486869	0.368587	0.506005	0.542205	0.352708	0.408577	0.381713	0.448632	0.416101	0.325225	0.37393	0.397814	0.448323	0.406664	0.338832	0.302012	0.278263	0.417214	0.407664	0.384304	0.490398	0.402047
929	0.61293	0.457508	0.593304	0.493188	0.49848	0.467346	0.303209	0.413178	0.363821	0.53773	0.318008	0.374071	0.436342	0.401754	0.456119	0.480373	0.458971	0.516118	0.518439	0.464246	0.536665	0.468635	0.618575	0.449621	0.369287	0.390178	0.520747	0.486899	0.368906	0.506128	0.54241	0.352767	0.408691	0.381827	0.448742	0.416298	0.325233	0.373938	0.397899	0.448527	0.406867	0.33901	0.302172	0.278317	0.417396	0.407717	0.384465	0.490572	0.402245
930	0.613004	0.457533	0.59333	0.493201	0.498645	0.46752	0.303193	0.413274	0.363902	0.537965	0.318012	0.374156	0.436421	0.401876	0.456282	0.48057	0.459041	0.516249	0.518543	0.464457	0.536728	0.468657	0.618589	0.449679	0.369304	0.390245	0.520932	0.487142	0.36922	0.506272	0.542667	0.352754	0.408828	0.38195	0.448726	0.416443	0.325289	0.374057	0.398009	0.448669	0.407058	0.339193	0.302372	0.278426	0.417584	0.407734	0.384574	0.490747	0.402401
931	0.613123	0.457577	0.593423	0.493258	0.498794	0.467687	0.303264	0.413358	0.364042	0.538161	0.318084	0.374177	0.436483	0.401977	0.456449	0.480732	0.45918	0.516401	0.518696	0.464737	0.536797	0.468727	0.618662	0.449726	0.369366	0.390335	0.521068	0.487345	0.36949	0.506414	0.542819	0.352785	0.408966	0.382059	0.448796	0.41656	0.325374	0.374169	0.398229	0.448812	0.407188	0.339423	0.302604	0.278479	0.417735	0.407789	0.3847	0.491018	0.402592
932	0.613244	0.457663	0.593541	0.493276	0.498958	0.467834	0.303382	0.413477	0.364193	0.538392	0.318202	0.374204	0.43656	0.40211	0.456578	0.480864	0.459382	0.516548	0.518899	0.465005	0.536884	0.468805	0.618768	0.44977	0.369444	0.390423	0.521179	0.487496	0.369744	0.50657	0.542928	0.352865	0.409103	0.382174	0.448945	0.41669	0.325483	0.374268	0.398463	0.448951	0.407288	0.339678	0.30285	0.278505	0.417884	0.407863	0.384842	0.491287	0.402803
933	0.613309	0.457764	0.593617	0.493218	0.499156	0.467962	0.303455	0.41366	0.364289	0.538724	0.318289	0.374333	0.436692	0.402338	0.456668	0.481033	0.459569	0.51667	0.519092	0.465177	0.536977	0.46885	0.618848	0.449823	0.369496	0.390486	0.521323	0.487667	0.370044	0.506759	0.543117	0.352938	0.409245	0.382312	0.44907	0.416849	0.325595	0.374392	0.398588	0.449072	0.407417	0.33992	0.303091	0.278571	0.418074	0.407904	0.384976	0.491442	0.40299
934	0.613369	0.4578	0.593703	0.49328	0.499261	0.468039	0.303576	0.413738	0.364404	0.538998	0.318341	0.374405	0.436798	0.402481	0.456888	0.481131	0.459761	0.516788	0.519189	0.465431	0.537062	0.468925	0.618849	0.449921	0.369559	0.390581	0.521456	0.487797	0.370444	0.506925	0.543308	0.352961	0.409413	0.382408	0.449126	0.416912	0.325609	0.374545	0.398726	0.449254	0.407567	0.340176	0.303344	0.278609	0.418226	0.407906	0.385129	0.491686	0.403178
935	0.613471	0.457853	0.593684	0.493327	0.499364	0.468156	0.303611	0.413882	0.364541	0.539247	0.31838	0.374482	0.436888	0.402583	0.457035	0.481301	0.459903	0.517003	0.519298	0.465694	0.537133	0.468999	0.61893	0.45005	0.3696	0.390669	0.521611	0.487974	0.370758	0.507052	0.543496	0.352988	0.409544	0.382589	0.449187	0.417046	0.325655	0.37465	0.39889	0.449459	0.407732	0.34042	0.303546	0.278692	0.418429	0.407952	0.385268	0.491937	0.403323
936	0.61357	0.457936	0.593661	0.49333	0.499509	0.468338	0.303632	0.414065	0.364703	0.539466	0.318448	0.37456	0.436966	0.402685	0.457105	0.481506	0.460003	0.517241	0.519471	0.465939	0.537162	0.46907	0.619073	0.45019	0.369595	0.390735	0.521771	0.488176	0.371006	0.50717	0.543668	0.353048	0.409622	0.382785	0.449269	0.417252	0.325755	0.374724	0.399066	0.449625	0.407901	0.34063	0.303739	0.278793	0.418629	0.408031	0.385385	0.492179	0.403478
937	0.613607	0.458019	0.59378	0.493321	0.499696	0.468544	0.303774	0.414179	0.364872	0.539655	0.318569	0.374609	0.437036	0.402812	0.457203	0.481646	0.460117	0.517376	0.519683	0.466169	0.53715	0.469145	0.619174	0.450306	0.369561	0.390793	0.521913	0.488332	0.371302	0.507321	0.54383	0.353139	0.409684	0.382875	0.449343	0.417435	0.32586	0.374829	0.39923	0.449716	0.40806	0.340812	0.303987	0.278847	0.418744	0.408094	0.385497	0.492431	0.403717
938	0.613696	0.458053	0.593815	0.493304	0.499874	0.468646	0.303888	0.414299	0.364959	0.539945	0.318658	0.374641	0.437106	0.402945	0.457363	0.481806	0.460345	0.5175	0.519712	0.466371	0.537271	0.469196	0.619225	0.450341	0.369628	0.390877	0.522112	0.488428	0.3716	0.507488	0.544055	0.353206	0.409887	0.383023	0.449334	0.417539	0.325945	0.374982	0.39936	0.44985	0.408196	0.341077	0.304194	0.27891	0.418927	0.408191	0.38568	0.49267	0.40393
939	0.613747	0.458125	0.59391	0.493292	0.500072	0.468774	0.303972	0.414467	0.36504	0.540198	0.318693	0.374703	0.437221	0.403063	0.457507	0.481995	0.460523	0.517681	0.519818	0.466599	0.537349	0.469261	0.619261	0.450424	0.369691	0.390967	0.522299	0.488571	0.371942	0.507688	0.544289	0.353229	0.410016	0.38317	0.449376	0.417666	0.326043	0.375123	0.399545	0.449983	0.408381	0.341332	0.304387	0.279001	0.419117	0.408278	0.385778	0.492897	0.40411
940	0.613762	0.458229	0.593981	0.493281	0.500245	0.46893	0.30401	0.414649	0.365156	0.540448	0.318722	0.374782	0.437377	0.403157	0.457648	0.482182	0.460665	0.517887	0.520005	0.466852	0.537419	0.469291	0.61933	0.450552	0.369767	0.39108	0.522453	0.488712	0.372275	0.507843	0.544483	0.353257	0.410128	0.383275	0.449464	0.41784	0.326151	0.375203	0.399714	0.450129	0.408579	0.341555	0.304565	0.279091	0.419273	0.408333	0.385872	0.493119	0.404304
941	0.6138	0.458308	0.5939	0.493254	0.500335	0.469035	0.304003	0.414774	0.365303	0.540784	0.318819	0.374838	0.437538	0.40324	0.457826	0.482326	0.460871	0.518051	0.520133	0.4671	0.53759	0.469231	0.619444	0.450654	0.369905	0.391227	0.522588	0.488761	0.372529	0.50789	0.544628	0.353354	0.410384	0.38334	0.449524	0.418014	0.326241	0.375223	0.399759	0.450316	0.408705	0.341772	0.304733	0.279135	0.419388	0.408369	0.386121	0.493342	0.404561
942	0.613859	0.458369	0.594109	0.493187	0.500456	0.469068	0.304104	0.414805	0.3654	0.540981	0.318997	0.374907	0.437679	0.403383	0.457914	0.482455	0.460986	0.518309	0.520276	0.467322	0.537605	0.469294	0.619431	0.450814	0.369908	0.391299	0.522713	0.488981	0.372887	0.508139	0.544837	0.353422	0.410488	0.38348	0.449655	0.418112	0.326279	0.375392	0.399906	0.450476	0.4088	0.341993	0.305019	0.279192	0.419542	0.408476	0.386247	0.49354	0.404763
943	0.613886	0.45841	0.594243	0.493151	0.500657	0.469203	0.304235	0.414945	0.365499	0.541193	0.319127	0.374967	0.437712	0.403538	0.45801	0.482597	0.461096	0.518421	0.520424	0.467502	0.537606	0.46937	0.61948	0.45088	0.369866	0.391389	0.522804	0.489173	0.373174	0.508322	0.544979	0.353456	0.41058	0.383676	0.449728	0.418227	0.326337	0.375558	0.400078	0.450596	0.408939	0.342272	0.305273	0.279226	0.419747	0.408526	0.386341	0.49385	0.404978
944	0.613919	0.458452	0.594238	0.493182	0.5009	0.469421	0.304344	0.415149	0.365628	0.541456	0.319176	0.375003	0.437734	0.403676	0.458156	0.482737	0.461253	0.518498	0.52058	0.467702	0.537658	0.46944	0.619579	0.450914	0.369854	0.391483	0.522921	0.489296	0.373423	0.508404	0.545117	0.353464	0.410698	0.383847	0.449768	0.418381	0.326415	0.375659	0.400244	0.450693	0.409138	0.342541	0.30548	0.279281	0.419953	0.408533	0.386458	0.494166	0.405172
945	0.614026	0.458527	0.594269	0.493257	0.501095	0.469576	0.304419	0.415236	0.365782	0.541708	0.319202	0.375025	0.437914	0.403794	0.458333	0.482846	0.461462	0.518808	0.520744	0.467993	0.537748	0.469546	0.619586	0.451081	0.369907	0.391517	0.523142	0.489432	0.373782	0.508529	0.545396	0.353475	0.410807	0.383913	0.449885	0.418544	0.326472	0.375729	0.400409	0.4508	0.409353	0.342694	0.30571	0.279423	0.420106	0.408603	0.386604	0.494295	0.405281
946	0.614093	0.458632	0.594378	0.493241	0.501158	0.46967	0.304531	0.415341	0.365912	0.541906	0.319302	0.37514	0.43799	0.403906	0.458503	0.483005	0.461663	0.518973	0.520857	0.468178	0.537822	0.469601	0.619571	0.451168	0.369989	0.391645	0.523299	0.489562	0.374084	0.508777	0.545567	0.353615	0.410968	0.384038	0.449954	0.418727	0.32658	0.37584	0.400515	0.450939	0.409496	0.342918	0.305854	0.27946	0.420325	0.408692	0.38673	0.494593	0.405498
947	0.61418	0.458703	0.594481	0.493197	0.501347	0.469847	0.304647	0.415466	0.366012	0.542139	0.319456	0.37519	0.438102	0.40397	0.458629	0.483155	0.46181	0.519113	0.520971	0.468418	0.537907	0.469592	0.619625	0.451225	0.370001	0.391736	0.523471	0.489683	0.374426	0.508977	0.545762	0.353683	0.411108	0.384166	0.449999	0.418903	0.326676	0.375949	0.400657	0.451054	0.409679	0.343172	0.306047	0.279531	0.420478	0.408779	0.386834	0.49487	0.405704
948	0.614293	0.458759	0.594545	0.493172	0.5016	0.470038	0.304746	0.415609	0.366112	0.542395	0.319594	0.375218	0.438264	0.404053	0.458738	0.483329	0.461929	0.519306	0.521134	0.46872	0.53799	0.469583	0.619739	0.451293	0.369977	0.391797	0.523629	0.489824	0.374787	0.5091	0.545998	0.35367	0.411201	0.384316	0.450043	0.419049	0.326741	0.376041	0.400835	0.451186	0.40988	0.3434	0.306271	0.279664	0.420599	0.408832	0.386937	0.495051	0.405872
949	0.614385	0.458871	0.594594	0.493173	0.501657	0.470068	0.304817	0.415769	0.366249	0.542608	0.319652	0.375382	0.438374	0.404264	0.458898	0.483592	0.462096	0.519544	0.521357	0.468964	0.538045	0.46967	0.619837	0.451387	0.370044	0.391933	0.52369	0.490025	0.37507	0.509232	0.546194	0.353715	0.411287	0.384538	0.450107	0.419151	0.326808	0.376126	0.400975	0.451426	0.409992	0.34357	0.306418	0.279783	0.420828	0.408836	0.387078	0.4952	0.406065
950	0.614401	0.458989	0.594663	0.493153	0.501783	0.470222	0.304791	0.415908	0.366375	0.542986	0.31979	0.375465	0.438408	0.404425	0.45912	0.483734	0.462321	0.519647	0.521519	0.469164	0.538258	0.469762	0.619964	0.451523	0.370164	0.392011	0.523875	0.490196	0.375336	0.509309	0.546363	0.353792	0.411527	0.38464	0.450294	0.419215	0.32695	0.376174	0.401117	0.451657	0.410112	0.343795	0.306702	0.279855	0.420953	0.408924	0.387308	0.495487	0.406322
951	0.614446	0.459034	0.59478	0.493204	0.502022	0.470431	0.304856	0.416045	0.366533	0.543293	0.319894	0.375529	0.438464	0.404547	0.459308	0.48382	0.462525	0.519749	0.521687	0.469394	0.538382	0.469807	0.620034	0.451627	0.37021	0.39208	0.524079	0.49032	0.375682	0.509449	0.546604	0.353852	0.411713	0.384725	0.450476	0.419377	0.327044	0.37632	0.401287	0.451798	0.41033	0.344078	0.30693	0.27992	0.421118	0.408965	0.387432	0.495755	0.406528
952	0.614547	0.459061	0.594949	0.49331	0.50226	0.470638	0.305014	0.416208	0.366704	0.543514	0.319973	0.375596	0.43858	0.404694	0.459457	0.48395	0.462704	0.519924	0.521839	0.469635	0.538418	0.469888	0.620097	0.451719	0.370212	0.392184	0.524246	0.490458	0.376045	0.509682	0.546868	0.353899	0.411807	0.384853	0.450593	0.41958	0.327088	0.376542	0.401497	0.45192	0.410547	0.344376	0.307109	0.279949	0.421333	0.408983	0.387505	0.495966	0.406681
953	0.614657	0.459206	0.595137	0.493359	0.502324	0.470822	0.305118	0.416405	0.366824	0.543825	0.32013	0.375643	0.43872	0.404929	0.45964	0.484185	0.462918	0.520148	0.521897	0.46981	0.538561	0.470132	0.620275	0.451883	0.370305	0.392335	0.524386	0.490691	0.376272	0.509933	0.547008	0.353976	0.41194	0.385009	0.450658	0.419655	0.327178	0.376684	0.401722	0.452171	0.410571	0.344629	0.30741	0.279888	0.421491	0.409118	0.387754	0.496205	0.406873
954	0.614807	0.459314	0.595145	0.49329	0.502458	0.471009	0.305239	0.416481	0.366949	0.544143	0.320225	0.375699	0.43879	0.405044	0.459757	0.48425	0.463093	0.520313	0.522052	0.470084	0.53862	0.470172	0.620293	0.451982	0.370356	0.392433	0.524501	0.490818	0.376507	0.510085	0.547182	0.35401	0.4121	0.38515	0.450651	0.419896	0.327174	0.376765	0.401834	0.452298	0.410712	0.344842	0.30768	0.279988	0.421621	0.409219	0.387893	0.496471	0.407088
955	0.614908	0.459385	0.595141	0.493235	0.502624	0.471088	0.305341	0.416636	0.36702	0.544388	0.320308	0.375791	0.438904	0.405116	0.459884	0.484421	0.463241	0.52049	0.522212	0.470308	0.538655	0.470151	0.62034	0.452026	0.370347	0.392491	0.524574	0.490968	0.376745	0.510189	0.547306	0.354092	0.41222	0.385294	0.450684	0.420064	0.327253	0.376843	0.401962	0.452418	0.410818	0.345064	0.307885	0.280062	0.421788	0.409284	0.388013	0.496695	0.407263
956	0.614944	0.459444	0.595217	0.493234	0.502792	0.471133	0.305424	0.416848	0.367069	0.544625	0.320389	0.375867	0.439057	0.405224	0.46006	0.484669	0.463412	0.520678	0.522339	0.470483	0.53874	0.470177	0.620456	0.45209	0.370354	0.392557	0.524698	0.491169	0.377029	0.510313	0.547423	0.354194	0.412328	0.385431	0.450776	0.420126	0.327389	0.376949	0.402132	0.45261	0.410902	0.345271	0.308055	0.280089	0.421977	0.409327	0.388175	0.496886	0.407407
957	0.61498	0.459523	0.595343	0.493236	0.502972	0.471345	0.305516	0.416902	0.367205	0.544999	0.320439	0.375846	0.43914	0.405405	0.460258	0.484702	0.463646	0.520804	0.522471	0.470759	0.538906	0.47026	0.620521	0.452268	0.370483	0.392673	0.525013	0.491334	0.377426	0.510498	0.547676	0.354193	0.412515	0.38553	0.450848	0.420269	0.327384	0.377075	0.402264	0.452855	0.411136	0.345395	0.308263	0.280211	0.422117	0.409365	0.388357	0.49712	0.407578
958	0.615071	0.459596	0.595431	0.493333	0.503218	0.471475	0.305573	0.41702	0.367417	0.545214	0.320537	0.37597	0.439206	0.405513	0.460345	0.484858	0.463662	0.520974	0.522594	0.471091	0.538911	0.470339	0.620664	0.452401	0.370516	0.392692	0.525237	0.49148	0.377796	0.510613	0.547994	0.354186	0.412628	0.385694	0.450894	0.420401	0.327441	0.377139	0.402465	0.452947	0.411321	0.345594	0.308493	0.280296	0.422306	0.409396	0.388377	0.497302	0.407712
959	0.615171	0.459729	0.595533	0.493389	0.503466	0.471589	0.305687	0.417188	0.36763	0.545419	0.320705	0.376116	0.439308	0.405615	0.460494	0.485058	0.463741	0.521127	0.522779	0.471306	0.538938	0.470394	0.620747	0.452458	0.370535	0.392743	0.525325	0.491576	0.378018	0.510795	0.548184	0.354234	0.412742	0.385808	0.450982	0.420531	0.32751	0.377263	0.402626	0.453047	0.411453	0.345842	0.308734	0.280312	0.422485	0.409434	0.38845	0.497508	0.407881
960	0.615259	0.459869	0.595628	0.493394	0.503672	0.471729	0.305832	0.417361	0.367805	0.545664	0.320892	0.376218	0.439459	0.405715	0.460679	0.485234	0.463948	0.521313	0.522994	0.471465	0.539029	0.470416	0.620733	0.452501	0.370551	0.392885	0.525362	0.49165	0.378195	0.511006	0.548275	0.354326	0.412848	0.385916	0.45109	0.420682	0.327611	0.377427	0.402701	0.453204	0.411557	0.346095	0.308914	0.280326	0.422648	0.409494	0.388589	0.497755	0.408095
961	0.615345	0.459879	0.595636	0.493462	0.503833	0.47188	0.30588	0.417498	0.367939	0.545879	0.321007	0.376304	0.439621	0.405755	0.460711	0.485376	0.464099	0.521659	0.523128	0.471808	0.539075	0.470417	0.620727	0.45264	0.370509	0.393059	0.52551	0.491786	0.378583	0.511065	0.548493	0.354391	0.412871	0.386189	0.451129	0.420868	0.327818	0.377483	0.402745	0.453334	0.41167	0.346324	0.30896	0.280465	0.422848	0.409586	0.388632	0.497985	0.408299
962	0.615358	0.459926	0.595714	0.493394	0.503971	0.472013	0.305992	0.417681	0.367919	0.546259	0.32111	0.376354	0.43973	0.405901	0.461007	0.485507	0.464305	0.521877	0.523362	0.471995	0.539227	0.470527	0.620891	0.452763	0.370693	0.393122	0.525735	0.491965	0.378942	0.511309	0.548713	0.354431	0.413144	0.386297	0.451254	0.420996	0.327896	0.377624	0.402942	0.453602	0.411833	0.34655	0.309212	0.280636	0.423001	0.409646	0.38895	0.498198	0.408516
963	0.615396	0.460033	0.595831	0.493385	0.504126	0.472097	0.306134	0.417852	0.368009	0.546616	0.321238	0.376379	0.439785	0.406105	0.461193	0.485675	0.464446	0.521982	0.523497	0.472183	0.539405	0.470652	0.621042	0.452777	0.37078	0.393163	0.525911	0.492154	0.379226	0.511526	0.548891	0.354478	0.413322	0.386343	0.451347	0.421131	0.327959	0.377781	0.403146	0.45376	0.411989	0.346823	0.309458	0.280712	0.423089	0.409704	0.38915	0.498396	0.40871
964	0.615497	0.460147	0.595963	0.493459	0.504282	0.472212	0.306225	0.417992	0.36823	0.546877	0.321377	0.376413	0.439827	0.406257	0.461218	0.485871	0.464553	0.522066	0.523537	0.472437	0.539519	0.470718	0.621098	0.452767	0.370735	0.39323	0.526023	0.492293	0.379475	0.511638	0.54904	0.354566	0.413344	0.386423	0.451386	0.421311	0.328045	0.377897	0.403294	0.453815	0.412121	0.347104	0.309599	0.280705	0.423178	0.409772	0.38916	0.498605	0.408889
965	0.615608	0.460179	0.596111	0.493453	0.504391	0.472499	0.306202	0.418129	0.368353	0.547136	0.321474	0.376496	0.439915	0.406265	0.461405	0.486027	0.464788	0.522243	0.523696	0.472672	0.53953	0.470718	0.621124	0.452949	0.37083	0.393311	0.526177	0.492331	0.379779	0.511768	0.549227	0.354717	0.413478	0.386561	0.451465	0.421507	0.328093	0.37796	0.403454	0.45403	0.41227	0.347296	0.30973	0.28076	0.423379	0.409825	0.389281	0.498864	0.409108
966	0.615632	0.460187	0.596191	0.493516	0.504652	0.472659	0.306389	0.418204	0.368535	0.547399	0.321599	0.376545	0.439954	0.406508	0.461608	0.486089	0.464975	0.522412	0.523849	0.47289	0.53965	0.470824	0.62114	0.453116	0.370832	0.393559	0.52633	0.492497	0.380085	0.511971	0.549517	0.354808	0.413658	0.3867	0.451556	0.421583	0.328163	0.377994	0.40365	0.454176	0.41242	0.347554	0.309967	0.280911	0.423492	0.409869	0.389406	0.499129	0.409409
967	0.615793	0.460265	0.596252	0.493587	0.504799	0.472725	0.306519	0.418358	0.368688	0.547701	0.321675	0.376578	0.440097	0.40675	0.461811	0.486233	0.465165	0.522598	0.523955	0.473142	0.539789	0.470942	0.621198	0.453249	0.370933	0.393663	0.526429	0.492695	0.380372	0.512132	0.549694	0.354844	0.413866	0.386834	0.451593	0.42172	0.328257	0.378095	0.403838	0.454363	0.412526	0.347748	0.310253	0.280997	0.423662	0.409949	0.389574	0.499336	0.409626
968	0.616003	0.4604	0.596291	0.493616	0.504864	0.472845	0.306531	0.418579	0.368775	0.547987	0.321729	0.376645	0.440338	0.406863	0.461967	0.486441	0.465365	0.522825	0.524078	0.473404	0.539858	0.470993	0.621294	0.453366	0.371109	0.393611	0.526532	0.492859	0.380672	0.512226	0.549788	0.354856	0.414027	0.386928	0.451614	0.421931	0.328346	0.378235	0.403993	0.45457	0.412647	0.347918	0.310484	0.281012	0.423907	0.410065	0.389739	0.499506	0.409748
969	0.615916	0.460485	0.596268	0.493597	0.505172	0.473165	0.306625	0.4187	0.368851	0.548159	0.321891	0.376797	0.440502	0.406922	0.462018	0.48651	0.465522	0.523094	0.524344	0.473588	0.539838	0.470976	0.621372	0.453503	0.371103	0.393714	0.526772	0.493005	0.381039	0.512339	0.550056	0.354882	0.414049	0.386949	0.451742	0.422053	0.328394	0.378295	0.404125	0.454641	0.412908	0.34826	0.310581	0.2811	0.424094	0.410161	0.389787	0.499727	0.409932
970	0.616045	0.460584	0.596444	0.493624	0.505337	0.473241	0.306727	0.418809	0.36902	0.548493	0.32207	0.376956	0.44062	0.407054	0.462142	0.486671	0.465695	0.523345	0.524516	0.473832	0.539959	0.471033	0.621413	0.453624	0.371073	0.393843	0.526899	0.493204	0.381257	0.512504	0.550174	0.354902	0.414146	0.387171	0.451848	0.42229	0.328459	0.378546	0.404254	0.454759	0.413003	0.348444	0.310829	0.281088	0.424293	0.410172	0.389896	0.499876	0.410112
971	0.616187	0.460659	0.596588	0.493631	0.505402	0.473233	0.306848	0.418913	0.369204	0.548836	0.322223	0.377029	0.440808	0.407236	0.462387	0.486891	0.465896	0.523575	0.52466	0.474087	0.540147	0.471166	0.621504	0.45378	0.371134	0.393996	0.526971	0.4934	0.381514	0.51266	0.55031	0.355049	0.41435	0.387394	0.451925	0.422517	0.328604	0.378774	0.40444	0.454931	0.413081	0.348649	0.311097	0.281129	0.424453	0.410236	0.390144	0.500113	0.410347
972	0.616239	0.460724	0.596643	0.493637	0.505514	0.473297	0.306974	0.419068	0.369335	0.54906	0.322318	0.377058	0.440986	0.407429	0.462631	0.487108	0.466066	0.523744	0.524842	0.474327	0.540281	0.471345	0.62163	0.453928	0.37125	0.394134	0.527091	0.493592	0.381857	0.512822	0.550543	0.355221	0.414549	0.38754	0.452016	0.422668	0.328796	0.378895	0.404678	0.455111	0.413242	0.348907	0.311335	0.281252	0.424613	0.410351	0.39043	0.500433	0.410589
973	0.616295	0.460838	0.596767	0.493734	0.505821	0.473481	0.307062	0.419353	0.369405	0.549166	0.322351	0.377195	0.440934	0.407602	0.46267	0.487279	0.466121	0.523801	0.525056	0.474574	0.540281	0.471514	0.621693	0.453961	0.371267	0.394194	0.527324	0.493829	0.382148	0.513063	0.550793	0.355141	0.414563	0.387706	0.452176	0.422787	0.328918	0.379019	0.404896	0.455244	0.413455	0.349076	0.311613	0.281338	0.42488	0.410374	0.390537	0.500655	0.410711
974	0.616441	0.460874	0.596851	0.493777	0.506084	0.473742	0.307079	0.41952	0.369627	0.549461	0.322519	0.377331	0.441026	0.407762	0.462799	0.487443	0.466341	0.523989	0.525088	0.474878	0.540407	0.471457	0.621954	0.454083	0.371399	0.3943	0.52742	0.493964	0.382455	0.513212	0.550945	0.355189	0.414704	0.387831	0.452173	0.422878	0.328975	0.379088	0.405125	0.455477	0.413555	0.349374	0.31174	0.281448	0.425058	0.410444	0.390677	0.500897	0.410884
975	0.616571	0.461004	0.596871	0.493757	0.506224	0.473893	0.307157	0.419626	0.369818	0.54974	0.322716	0.377389	0.441151	0.407955	0.462995	0.487606	0.466587	0.524222	0.525272	0.475179	0.540487	0.471499	0.622095	0.454182	0.371428	0.394478	0.52753	0.494123	0.38278	0.513405	0.551137	0.355294	0.414894	0.387978	0.452255	0.42307	0.329049	0.37922	0.405311	0.45564	0.413665	0.349643	0.311907	0.28157	0.42525	0.410554	0.390757	0.501156	0.411161
976	0.616619	0.461188	0.596885	0.493717	0.506306	0.473957	0.307273	0.419741	0.369883	0.549903	0.322857	0.377423	0.441241	0.408124	0.463154	0.487759	0.466768	0.52441	0.525619	0.475417	0.540479	0.471631	0.622081	0.454241	0.37134	0.394665	0.527748	0.494267	0.383093	0.513614	0.551401	0.355399	0.41504	0.388166	0.452442	0.423269	0.329149	0.379399	0.405424	0.455689	0.413857	0.349833	0.312115	0.281676	0.425472	0.410641	0.390784	0.501407	0.411475
977	0.616603	0.461198	0.597	0.493723	0.506483	0.474148	0.307271	0.4199	0.369896	0.550049	0.322933	0.377568	0.44132	0.408151	0.463179	0.487887	0.466909	0.524525	0.525785	0.475579	0.540519	0.471525	0.622182	0.454362	0.371361	0.394757	0.528031	0.494222	0.383358	0.513669	0.551642	0.355508	0.415111	0.38835	0.452503	0.423229	0.329216	0.379489	0.405491	0.455759	0.414094	0.350043	0.312189	0.281735	0.425636	0.41064	0.390891	0.501625	0.411695
978	0.616685	0.461325	0.59713	0.493758	0.506655	0.474322	0.307449	0.420041	0.370061	0.550393	0.323055	0.377584	0.441359	0.408312	0.46333	0.487991	0.467139	0.524667	0.525934	0.475894	0.540684	0.47166	0.622203	0.454467	0.371503	0.394845	0.528162	0.494463	0.383613	0.513913	0.551865	0.355575	0.415287	0.388479	0.452605	0.423465	0.329357	0.379698	0.405697	0.455967	0.414221	0.350306	0.312501	0.281763	0.425831	0.410828	0.391083	0.501867	0.411951
979	0.616772	0.461429	0.59722	0.493744	0.506802	0.474427	0.3076	0.420227	0.370218	0.55071	0.323163	0.377621	0.441428	0.408484	0.463547	0.488134	0.467377	0.524894	0.526034	0.476175	0.540797	0.471805	0.622212	0.454599	0.371609	0.394944	0.528271	0.494696	0.383956	0.514104	0.552061	0.355673	0.415458	0.388524	0.45267	0.423653	0.329452	0.379829	0.405898	0.456203	0.414371	0.350544	0.312774	0.281869	0.425972	0.41094	0.391272	0.502157	0.412199
980	0.616854	0.461468	0.597304	0.493718	0.506953	0.474497	0.307668	0.420412	0.370306	0.550934	0.323259	0.377723	0.441575	0.408629	0.463738	0.488325	0.467561	0.525136	0.526133	0.47634	0.540847	0.471882	0.622309	0.454723	0.371649	0.395022	0.528384	0.494868	0.384302	0.514202	0.552185	0.355757	0.415568	0.388579	0.45268	0.423748	0.329502	0.379925	0.406061	0.456362	0.414503	0.350727	0.312942	0.281991	0.426097	0.410922	0.391407	0.502423	0.412386
981	0.617002	0.461537	0.597456	0.4938	0.507153	0.474633	0.307785	0.420472	0.37041	0.551203	0.323408	0.377796	0.441792	0.40882	0.463844	0.488512	0.467689	0.525246	0.526337	0.47648	0.540988	0.472008	0.622542	0.454754	0.371724	0.395027	0.528421	0.495191	0.384449	0.514394	0.552195	0.355708	0.415664	0.388801	0.45271	0.424016	0.329623	0.38024	0.406269	0.456421	0.41445	0.350902	0.313176	0.281948	0.426339	0.410969	0.391505	0.502556	0.412499
982	0.617044	0.461596	0.597425	0.493786	0.507266	0.474806	0.30786	0.4206	0.370522	0.551464	0.323514	0.377827	0.441967	0.408924	0.463976	0.488615	0.467876	0.525401	0.52654	0.476769	0.541071	0.471931	0.622598	0.454939	0.371778	0.395075	0.528612	0.495295	0.384754	0.514475	0.552391	0.355781	0.415848	0.388942	0.452965	0.424192	0.329627	0.380404	0.40633	0.456647	0.414701	0.35118	0.313301	0.282008	0.426473	0.411015	0.391709	0.502828	0.412713
983	0.617082	0.461655	0.597495	0.49378	0.507395	0.474911	0.307925	0.420792	0.370655	0.551745	0.32364	0.377863	0.442048	0.408957	0.464195	0.488787	0.468059	0.525683	0.526699	0.477038	0.541148	0.471949	0.622665	0.455118	0.371829	0.395164	0.528857	0.49532	0.385105	0.514601	0.552678	0.355903	0.416036	0.389081	0.453115	0.424417	0.329738	0.380488	0.406453	0.456887	0.414978	0.351373	0.313354	0.282129	0.426632	0.411075	0.391903	0.503052	0.412938
984	0.617178	0.461742	0.597671	0.493807	0.507557	0.474974	0.307952	0.420981	0.370804	0.552021	0.323769	0.377953	0.442065	0.409014	0.464465	0.48902	0.46826	0.525973	0.526793	0.47723	0.541263	0.472131	0.622806	0.455207	0.371904	0.395283	0.529048	0.495401	0.385429	0.514759	0.552916	0.355973	0.416159	0.389224	0.453086	0.424638	0.329941	0.380518	0.406688	0.457073	0.415167	0.35147	0.313456	0.282252	0.426836	0.411136	0.392036	0.503217	0.413111
985	0.61731	0.461875	0.597702	0.493802	0.507688	0.47513	0.307891	0.42108	0.37094	0.552222	0.323809	0.378109	0.4421	0.409214	0.464663	0.489163	0.468547	0.526032	0.526834	0.477442	0.541413	0.472283	0.622912	0.45524	0.372005	0.395422	0.529139	0.495579	0.385731	0.514797	0.553007	0.355933	0.416202	0.389288	0.453089	0.424652	0.330005	0.380484	0.4069	0.457248	0.415358	0.351647	0.313735	0.282337	0.426979	0.411168	0.392144	0.503487	0.413243
986	0.617342	0.461946	0.59784	0.493845	0.50796	0.475369	0.307963	0.421129	0.37104	0.552411	0.323858	0.378124	0.442084	0.409454	0.464691	0.489263	0.468615	0.526015	0.526967	0.477812	0.541461	0.472364	0.622882	0.455224	0.371977	0.395497	0.52927	0.495747	0.38591	0.515013	0.55311	0.355877	0.416302	0.389338	0.453198	0.424701	0.330113	0.380722	0.407027	0.457242	0.41538	0.351918	0.314013	0.282346	0.427078	0.411211	0.39223	0.503683	0.413391
987	0.617366	0.462032	0.597877	0.49378	0.508125	0.475523	0.308041	0.421266	0.371071	0.552657	0.323964	0.37807	0.442228	0.409603	0.464807	0.489406	0.468762	0.526241	0.52724	0.478077	0.541543	0.472443	0.622947	0.455385	0.371991	0.395586	0.529357	0.495977	0.386177	0.5152	0.55329	0.355998	0.416506	0.389394	0.453283	0.424966	0.330196	0.380912	0.407155	0.45743	0.415479	0.352227	0.314236	0.28238	0.427221	0.411302	0.392345	0.503925	0.413629
988	0.617433	0.462087	0.597802	0.493728	0.508169	0.475556	0.308052	0.421461	0.371139	0.552882	0.324095	0.378076	0.442444	0.409643	0.465002	0.489587	0.46901	0.526591	0.527496	0.478244	0.541685	0.472477	0.623098	0.455615	0.372087	0.395632	0.529414	0.496156	0.386499	0.515237	0.553497	0.356167	0.416708	0.389516	0.45328	0.425308	0.330213	0.380931	0.407278	0.457723	0.415636	0.35246	0.314379	0.282458	0.427439	0.411392	0.392467	0.504183	0.413845
989	0.617515	0.46201	0.597802	0.49396	0.508291	0.47557	0.308031	0.421559	0.371386	0.552954	0.324188	0.378243	0.442453	0.409665	0.465059	0.489726	0.469137	0.52665	0.527495	0.478544	0.541795	0.472374	0.623131	0.45559	0.372158	0.395534	0.529542	0.496097	0.386663	0.515179	0.55362	0.356083	0.416735	0.389746	0.453236	0.425388	0.330187	0.380917	0.407333	0.457705	0.415635	0.35253	0.314458	0.282521	0.42768	0.411392	0.392535	0.504332	0.413862
990	0.617505	0.462166	0.597942	0.493975	0.508407	0.475716	0.308131	0.421663	0.371402	0.553251	0.324425	0.378384	0.442626	0.40978	0.465229	0.489858	0.469301	0.526736	0.52755	0.478757	0.541792	0.472422	0.623163	0.455611	0.372116	0.395758	0.5297	0.496267	0.386937	0.515482	0.553743	0.356299	0.416795	0.389838	0.453342	0.425401	0.330267	0.381088	0.407534	0.45783	0.415769	0.352784	0.314658	0.282554	0.427746	0.411451	0.392661	0.504622	0.414198
991	0.61755	0.462231	0.5981	0.49382	0.50856	0.475911	0.308251	0.421748	0.371408	0.553527	0.324525	0.37847	0.44277	0.409933	0.465354	0.489954	0.469454	0.526855	0.527793	0.478906	0.541841	0.472521	0.623179	0.455762	0.37218	0.395886	0.529831	0.496468	0.387156	0.515766	0.553844	0.356357	0.416893	0.389908	0.453483	0.425473	0.330384	0.381272	0.407725	0.458039	0.415882	0.352994	0.314855	0.282588	0.427851	0.411481	0.392747	0.504855	0.414379
992	0.61768	0.462203	0.598191	0.493728	0.508726	0.476058	0.308356	0.421851	0.371567	0.553656	0.324541	0.378509	0.442786	0.410026	0.465405	0.490039	0.469554	0.527022	0.528046	0.479141	0.541965	0.472599	0.623183	0.455902	0.37229	0.395875	0.529974	0.496574	0.387387	0.515857	0.554001	0.356257	0.417006	0.390035	0.453538	0.425631	0.330471	0.381387	0.407841	0.458213	0.41599	0.353159	0.315035	0.282629	0.428049	0.411484	0.392805	0.505028	0.414414
993	0.617794	0.462324	0.598201	0.493911	0.508832	0.476098	0.30847	0.422019	0.371863	0.553702	0.324758	0.378522	0.442738	0.410002	0.46547	0.490155	0.469597	0.527259	0.528013	0.479584	0.542037	0.472659	0.623199	0.455835	0.372203	0.395987	0.530211	0.496608	0.38784	0.515854	0.554316	0.356356	0.4171	0.390198	0.453463	0.42582	0.330498	0.381476	0.407928	0.458263	0.41623	0.35344	0.315283	0.282663	0.428224	0.411538	0.392924	0.505287	0.414676
994	0.617732	0.462392	0.598235	0.493824	0.508881	0.476119	0.30848	0.422003	0.371813	0.553966	0.324985	0.378415	0.442964	0.410128	0.465515	0.490128	0.469668	0.527541	0.528115	0.479681	0.541881	0.472793	0.623211	0.456077	0.37209	0.395984	0.530407	0.496741	0.388257	0.516055	0.554491	0.356429	0.417152	0.390184	0.453496	0.426043	0.330537	0.381657	0.408035	0.458283	0.416444	0.353624	0.315578	0.282753	0.42822	0.411604	0.39296	0.505487	0.414892
995	0.617748	0.462429	0.598379	0.493729	0.508983	0.476265	0.308497	0.422076	0.371775	0.554231	0.325121	0.37848	0.443019	0.410371	0.465595	0.490303	0.469804	0.52759	0.528309	0.479833	0.541869	0.472898	0.623341	0.456118	0.37208	0.396077	0.530367	0.496941	0.388373	0.516199	0.554556	0.356431	0.417137	0.390293	0.453617	0.42615	0.330656	0.381834	0.408269	0.45833	0.416474	0.353773	0.315799	0.282759	0.428346	0.411603	0.392974	0.50565	0.415014
996	0.617863	0.462464	0.598485	0.49378	0.509128	0.476452	0.308551	0.422218	0.371909	0.554421	0.325191	0.378654	0.442982	0.410552	0.465726	0.490595	0.469974	0.52759	0.528446	0.480135	0.54207	0.472894	0.623459	0.456048	0.372155	0.39623	0.530347	0.497135	0.388441	0.516239	0.554699	0.356381	0.417181	0.390477	0.453697	0.426162	0.330783	0.381897	0.4085	0.458459	0.416494	0.353909	0.315911	0.282747	0.42857	0.411584	0.393029	0.505782	0.415101
997	0.617929	0.462512	0.598366	0.493938	0.509243	0.476497	0.308599	0.422247	0.372127	0.554608	0.325293	0.378672	0.443202	0.410507	0.465897	0.490675	0.470128	0.527901	0.528412	0.480409	0.542287	0.472791	0.623356	0.456285	0.372223	0.396252	0.530727	0.497251	0.3889	0.516297	0.555066	0.356336	0.417441	0.390491	0.453618	0.426236	0.330795	0.381818	0.408525	0.458694	0.416791	0.354024	0.315976	0.282889	0.428674	0.411654	0.393174	0.505898	0.415254
998	0.617971	0.462503	0.598501	0.493859	0.509481	0.476589	0.308612	0.422483	0.372167	0.554953	0.325348	0.378752	0.443076	0.410635	0.466177	0.490751	0.470409	0.527917	0.528599	0.480562	0.542406	0.472925	0.623419	0.45632	0.372409	0.396238	0.530806	0.497287	0.389151	0.51633	0.55508	0.356358	0.417627	0.390613	0.453642	0.426534	0.330864	0.381941	0.408686	0.458974	0.416956	0.354199	0.316138	0.282994	0.428986	0.411731	0.39349	0.506176	0.415459
999	0.618022	0.462541	0.598518	0.493759	0.509697	0.476727	0.308637	0.422651	0.372101	0.555183	0.325462	0.3788	0.443073	0.410627	0.466344	0.4909	0.470618	0.528072	0.528703	0.480659	0.542408	0.472935	0.623484	0.456375	0.372506	0.396284	0.53085	0.497279	0.389358	0.516384	0.555213	0.356438	0.417727	0.390749	0.453697	0.426679	0.330953	0.382028	0.408809	0.459141	0.417103	0.354428	0.316325	0.283062	0.429194	0.411741	0.393628	0.506385	0.41566
1000	0.618084	0.462667	0.598504	0.493661	0.509791	0.476826	0.308702	0.422719	0.372063	0.555366	0.325598	0.378771	0.443218	0.410593	0.466408	0.491116	0.470749	0.528302	0.528882	0.480794	0.542503	0.472865	0.623518	0.456412	0.372504	0.396367	0.530912	0.497383	0.38956	0.516559	0.555425	0.356531	0.417846	0.390848	0.453807	0.42668	0.331022	0.38209	0.40891	0.459201	0.417183	0.354639	0.316541	0.283063	0.429272	0.411789	0.393669	0.50656	0.415841
1001	0.617848	0.462512	0.59854	0.493843	0.509327	0.476453	0.3086	0.422215	0.372027	0.554567	0.3251	0.378652	0.443096	0.410396	0.465997	0.490422	0.470234	0.527747	0.528198	0.480078	0.542302	0.472753	0.623326	0.456207	0.372333	0.396051	0.530574	0.496944	0.388573	0.516211	0.554871	0.356414	0.417445	0.390491	0.453509	0.426202	0.330841	0.381778	0.408398	0.458697	0.416747	0.353838	0.315846	0.2829	0.428605	0.411625	0.393338	0.505756	0.414851
1002	0.617898	0.462446	0.598497	0.493797	0.509364	0.476563	0.308559	0.422388	0.371996	0.55478	0.325284	0.378662	0.443117	0.410508	0.466093	0.490664	0.470333	0.527896	0.528359	0.480328	0.542304	0.472872	0.623441	0.456301	0.372306	0.396236	0.53067	0.49715	0.388854	0.516268	0.554988	0.356462	0.417488	0.390483	0.453581	0.426338	0.330913	0.381876	0.408574	0.458771	0.41685	0.354071	0.316066	0.282919	0.428717	0.4117	0.393396	0.506018	0.415116
1003	0.617925	0.462502	0.598463	0.493766	0.509445	0.476623	0.308583	0.422448	0.372038	0.55494	0.325411	0.378709	0.443099	0.410636	0.466097	0.490791	0.470369	0.527955	0.528599	0.480526	0.542327	0.472936	0.6234	0.4563	0.372374	0.396313	0.53073	0.497387	0.389097	0.516382	0.555127	0.35645	0.417571	0.390585	0.453674	0.426456	0.330862	0.381986	0.408736	0.458887	0.416918	0.354278	0.316237	0.28294	0.428931	0.411758	0.39338	0.506228	0.415316
1004	0.618056	0.462593	0.598416	0.49379	0.50955	0.476689	0.308645	0.42258	0.372121	0.555045	0.325497	0.378787	0.443097	0.410672	0.466135	0.490997	0.47042	0.528028	0.52886	0.48071	0.542352	0.472941	0.623514	0.456292	0.372383	0.396354	0.530786	0.497418	0.389325	0.516431	0.555182	0.356379	0.417626	0.390754	0.453806	0.426582	0.330886	0.382025	0.408832	0.459003	0.416958	0.354421	0.316319	0.282971	0.42914	0.411705	0.393402	0.506334	0.415429
1005	0.618141	0.462634	0.598458	0.493801	0.509655	0.476762	0.308714	0.422686	0.372185	0.555199	0.325599	0.378837	0.443141	0.410701	0.466231	0.491164	0.470522	0.528155	0.529025	0.480917	0.542389	0.472908	0.623556	0.456341	0.372401	0.396417	0.530882	0.497436	0.38956	0.516517	0.555316	0.356338	0.417692	0.390865	0.453892	0.426712	0.330915	0.382109	0.408889	0.459112	0.417056	0.354591	0.316423	0.283024	0.429303	0.41171	0.393473	0.506465	0.415576
1006	0.618183	0.46265	0.598676	0.493812	0.509845	0.476896	0.30885	0.422752	0.372277	0.555333	0.325671	0.378862	0.443241	0.410677	0.466363	0.491272	0.470592	0.528338	0.52905	0.481143	0.542364	0.472726	0.623557	0.456418	0.372413	0.396416	0.530999	0.497328	0.389756	0.516637	0.555543	0.356203	0.417714	0.390971	0.453939	0.426876	0.330949	0.382296	0.408796	0.459167	0.417192	0.354719	0.316482	0.283115	0.429493	0.411677	0.393567	0.506488	0.415623
1007	0.618227	0.462705	0.598737	0.493808	0.509942	0.476912	0.308887	0.422807	0.372378	0.555442	0.325766	0.37888	0.443362	0.410715	0.466436	0.49138	0.470675	0.528533	0.529169	0.481348	0.542391	0.472732	0.623537	0.456502	0.372408	0.396443	0.531092	0.497344	0.389977	0.516723	0.555662	0.356197	0.417768	0.391062	0.453986	0.42698	0.330979	0.38238	0.408866	0.459229	0.417311	0.354898	0.316625	0.283167	0.42963	0.411713	0.393611	0.506642	0.415759
1008	0.618277	0.462774	0.598744	0.493797	0.509996	0.476858	0.308892	0.422855	0.372476	0.555581	0.32588	0.378897	0.443541	0.410753	0.466548	0.491498	0.470824	0.528765	0.529305	0.48154	0.542477	0.47283	0.623508	0.456624	0.372373	0.396501	0.5312	0.497335	0.390208	0.516767	0.555739	0.356298	0.417871	0.391137	0.454028	0.427072	0.33103	0.382385	0.40899	0.459318	0.417478	0.355122	0.316799	0.283212	0.429705	0.411789	0.393688	0.506847	0.415951
1009	0.618332	0.462785	0.598777	0.493816	0.510005	0.476829	0.308875	0.422924	0.372559	0.555703	0.325993	0.378912	0.443649	0.410793	0.466623	0.491596	0.47098	0.528994	0.529414	0.48177	0.542545	0.47284	0.623418	0.456739	0.372405	0.396584	0.531339	0.497432	0.390497	0.516906	0.555892	0.356351	0.417939	0.391172	0.454046	0.427112	0.331068	0.382442	0.409108	0.459376	0.417595	0.355332	0.316976	0.283285	0.429759	0.411927	0.393757	0.507119	0.416189
1010	0.618414	0.462832	0.598851	0.493867	0.510043	0.476805	0.308867	0.423005	0.372676	0.555751	0.32609	0.378924	0.443781	0.410871	0.466626	0.491693	0.471061	0.529237	0.529559	0.482021	0.542563	0.472861	0.623438	0.456927	0.372434	0.396622	0.531432	0.497586	0.390708	0.517072	0.55599	0.356344	0.417925	0.391263	0.454075	0.427161	0.331138	0.382578	0.409274	0.459441	0.417652	0.355519	0.31716	0.283319	0.429924	0.412002	0.393724	0.507396	0.416411
1011	0.618479	0.462897	0.598842	0.493863	0.51008	0.476765	0.308842	0.423157	0.372711	0.555848	0.32614	0.378914	0.443816	0.410964	0.466622	0.491865	0.471161	0.529329	0.529766	0.48223	0.542583	0.472978	0.623569	0.456918	0.37243	0.396618	0.531507	0.497737	0.390983	0.517197	0.556109	0.356315	0.417927	0.391369	0.454123	0.427266	0.331231	0.382632	0.409435	0.459519	0.417714	0.355668	0.31734	0.283382	0.430089	0.41204	0.393731	0.507549	0.41647
1012	0.61854	0.46293	0.598792	0.493783	0.510156	0.476864	0.308854	0.423252	0.372764	0.555885	0.326207	0.378911	0.44379	0.411073	0.466642	0.491977	0.471184	0.529417	0.52992	0.482385	0.542572	0.472987	0.623637	0.456956	0.372386	0.396673	0.531592	0.497867	0.39127	0.517308	0.55626	0.356251	0.417933	0.391441	0.454189	0.427376	0.331259	0.382678	0.409544	0.459558	0.417797	0.355839	0.317508	0.283435	0.430214	0.412085	0.393768	0.507701	0.416519
1013	0.618599	0.462945	0.59886	0.493744	0.510264	0.476993	0.308932	0.423324	0.372835	0.556055	0.326289	0.378895	0.44384	0.411184	0.46676	0.492082	0.471244	0.529541	0.529962	0.482547	0.542626	0.472987	0.623683	0.457094	0.372364	0.396706	0.531609	0.497982	0.391419	0.517447	0.556363	0.356236	0.417994	0.391528	0.454208	0.427506	0.331245	0.382806	0.409689	0.459705	0.417859	0.356002	0.317679	0.283435	0.43034	0.412073	0.393845	0.507851	0.416637
1014	0.618655	0.462963	0.598863	0.493747	0.510314	0.477093	0.308956	0.423418	0.372903	0.556261	0.326404	0.378893	0.443839	0.411228	0.466874	0.492239	0.471336	0.529544	0.529983	0.482724	0.54266	0.473048	0.623722	0.457061	0.372283	0.396741	0.531689	0.498071	0.391618	0.517521	0.556503	0.356295	0.418069	0.391579	0.454231	0.427631	0.331234	0.382835	0.409731	0.459817	0.417982	0.356126	0.31782	0.283518	0.430414	0.412078	0.393919	0.507991	0.416698
1015	0.618745	0.462977	0.598822	0.493782	0.510365	0.477214	0.308951	0.423445	0.372961	0.556356	0.326513	0.37887	0.443849	0.41126	0.466952	0.492365	0.471371	0.529598	0.530016	0.482918	0.542654	0.473095	0.623704	0.457052	0.372207	0.396783	0.531801	0.498184	0.391872	0.517566	0.556607	0.356309	0.418138	0.391601	0.454237	0.427733	0.331229	0.38287	0.409793	0.459867	0.418128	0.356247	0.317974	0.283604	0.430448	0.412111	0.393917	0.508159	0.416828
1016	0.618844	0.462995	0.598868	0.493894	0.510431	0.477311	0.30898	0.423534	0.373026	0.556499	0.326641	0.378878	0.443922	0.411271	0.467044	0.49253	0.471509	0.529698	0.530086	0.483167	0.54267	0.473072	0.623718	0.457053	0.372215	0.396796	0.531943	0.498296	0.392105	0.517621	0.556785	0.35629	0.418226	0.391706	0.454262	0.427833	0.331226	0.383005	0.409861	0.459995	0.418266	0.356369	0.318165	0.283693	0.430548	0.412095	0.393925	0.508303	0.417014
1017	0.618887	0.46305	0.598908	0.493958	0.510452	0.47735	0.308953	0.423627	0.373126	0.556593	0.326761	0.378922	0.443979	0.411279	0.467126	0.492689	0.471676	0.5298	0.530283	0.48342	0.542702	0.473027	0.623789	0.457054	0.372204	0.396841	0.532137	0.498357	0.392329	0.517636	0.556996	0.35628	0.418272	0.391803	0.454393	0.427884	0.331304	0.383095	0.40987	0.460121	0.418428	0.356503	0.318271	0.283809	0.43066	0.412104	0.393967	0.508437	0.417116
1018	0.618919	0.463102	0.598923	0.493932	0.510456	0.477353	0.308927	0.423641	0.373212	0.556685	0.326811	0.378874	0.444073	0.411336	0.46719	0.492804	0.471739	0.529957	0.530534	0.483648	0.54271	0.473023	0.623809	0.45713	0.372215	0.396892	0.532208	0.498386	0.392556	0.51768	0.557039	0.356211	0.418331	0.391779	0.45448	0.427923	0.331399	0.383182	0.409995	0.460204	0.418517	0.356627	0.318379	0.283845	0.43071	0.412136	0.394005	0.508546	0.417218
1019	0.61893	0.463144	0.598993	0.49383	0.510492	0.477354	0.308938	0.423723	0.373238	0.556892	0.326913	0.37884	0.444124	0.411396	0.467299	0.492925	0.47182	0.530079	0.530728	0.483816	0.542753	0.473041	0.623788	0.457147	0.372249	0.396958	0.53226	0.498411	0.39279	0.517809	0.557115	0.356194	0.418408	0.391803	0.454583	0.427993	0.331409	0.383322	0.410127	0.460325	0.418581	0.356763	0.318564	0.28389	0.430822	0.412191	0.394092	0.508727	0.417385
1020	0.618952	0.463171	0.599075	0.49375	0.510589	0.477403	0.308957	0.423797	0.373257	0.557082	0.327015	0.378844	0.44416	0.411462	0.467406	0.493071	0.471923	0.53019	0.530845	0.484002	0.542827	0.47306	0.623818	0.457158	0.372254	0.397003	0.532346	0.498489	0.393024	0.51793	0.557231	0.356159	0.418487	0.391873	0.454614	0.428062	0.331446	0.383438	0.410226	0.460447	0.418688	0.356894	0.318711	0.283928	0.430943	0.412219	0.3942	0.508866	0.4175
1021	0.619016	0.46318	0.599252	0.493663	0.510733	0.477493	0.309029	0.423895	0.373219	0.557333	0.327108	0.378857	0.444157	0.411529	0.46756	0.493284	0.472033	0.530254	0.530875	0.484204	0.542927	0.473081	0.623919	0.457166	0.372235	0.397061	0.532457	0.498574	0.393302	0.518152	0.557361	0.356074	0.418585	0.391944	0.454537	0.428129	0.331533	0.383554	0.410305	0.460583	0.418832	0.356981	0.318789	0.283957	0.431067	0.412242	0.39436	0.508971	0.417552
1022	0.619065	0.463189	0.599263	0.493623	0.510821	0.477554	0.309035	0.423971	0.37323	0.557532	0.327208	0.378886	0.444182	0.411579	0.467633	0.493424	0.47213	0.530339	0.530961	0.484394	0.542978	0.473113	0.623966	0.45719	0.372239	0.397097	0.532506	0.498659	0.393526	0.51822	0.557448	0.356053	0.41865	0.392	0.454525	0.428226	0.331577	0.38363	0.41038	0.460679	0.418917	0.357104	0.318928	0.283989	0.431203	0.412255	0.394452	0.50911	0.417664
1023	0.619107	0.463193	0.599181	0.493576	0.51096	0.477639	0.309012	0.424069	0.373219	0.557734	0.327334	0.378965	0.444175	0.411631	0.467674	0.493552	0.472239	0.53041	0.531016	0.48455	0.543041	0.473179	0.624013	0.457171	0.372241	0.397106	0.532547	0.498786	0.393723	0.518228	0.557562	0.356075	0.418706	0.392128	0.454515	0.428373	0.331577	0.383678	0.410434	0.460773	0.418998	0.357247	0.319121	0.284025	0.431405	0.412251	0.394531	0.509268	0.417796
1024	0.619108	0.463164	0.599203	0.493552	0.51106	0.477704	0.309019	0.424071	0.373288	0.55788	0.327447	0.37901	0.444248	0.411696	0.467699	0.493648	0.472357	0.530524	0.53104	0.484754	0.543119	0.473202	0.624009	0.457222	0.372244	0.397114	0.532582	0.49893	0.393902	0.51822	0.557649	0.356074	0.418755	0.392196	0.454482	0.428449	0.331608	0.383762	0.410501	0.460829	0.419086	0.357439	0.319267	0.284032	0.431507	0.412246	0.394639	0.509376	0.417905
1025	0.619129	0.463174	0.599174	0.493603	0.511055	0.477722	0.309004	0.424091	0.373396	0.557983	0.327545	0.378998	0.444336	0.411694	0.467739	0.493729	0.472476	0.530659	0.531205	0.485013	0.543169	0.473162	0.624012	0.457341	0.372293	0.397138	0.532577	0.498991	0.394122	0.518207	0.557679	0.356103	0.418841	0.392154	0.454515	0.428428	0.331663	0.383822	0.410558	0.460927	0.419135	0.357594	0.319384	0.28407	0.431506	0.412253	0.394711	0.509562	0.418069
1026	0.619157	0.463157	0.599135	0.493589	0.511113	0.477727	0.308984	0.424092	0.373492	0.558115	0.327643	0.378949	0.444389	0.41176	0.467831	0.493782	0.472577	0.530795	0.53137	0.485181	0.543245	0.473224	0.623962	0.457386	0.372354	0.397189	0.532654	0.499078	0.39432	0.518225	0.557767	0.35617	0.418869	0.39219	0.454608	0.428488	0.331615	0.383874	0.410698	0.461018	0.419154	0.357731	0.319552	0.284117	0.431617	0.412309	0.394787	0.509813	0.418242
1027	0.61918	0.463137	0.59917	0.493588	0.511108	0.477712	0.308984	0.424108	0.373606	0.558148	0.327772	0.378856	0.444436	0.411864	0.46788	0.493858	0.472582	0.530878	0.531472	0.485417	0.543257	0.473324	0.623906	0.4574	0.372291	0.397286	0.532762	0.499181	0.394519	0.518287	0.557892	0.356185	0.418823	0.392222	0.454623	0.428593	0.331561	0.383889	0.410862	0.461057	0.419218	0.357914	0.319741	0.284168	0.43172	0.412404	0.394792	0.510005	0.418421
1028	0.619244	0.463145	0.599126	0.493647	0.511152	0.477744	0.308948	0.424218	0.373719	0.558185	0.327847	0.378827	0.444445	0.411891	0.46793	0.493989	0.472628	0.530981	0.53156	0.485721	0.543247	0.473363	0.62397	0.457408	0.372228	0.397354	0.532798	0.499213	0.394691	0.518353	0.557965	0.356179	0.418872	0.392212	0.454597	0.428672	0.331592	0.383867	0.410982	0.461182	0.419262	0.358063	0.319922	0.2842	0.431781	0.412427	0.394828	0.510161	0.418611
1029	0.619334	0.463164	0.599026	0.493612	0.5113	0.47782	0.308885	0.424324	0.373783	0.558258	0.327884	0.378864	0.444393	0.411979	0.467919	0.49406	0.472677	0.531065	0.531622	0.485848	0.543156	0.473455	0.623976	0.45734	0.372118	0.397381	0.532888	0.49926	0.394846	0.518415	0.558063	0.356135	0.418863	0.39227	0.454565	0.428845	0.331629	0.38387	0.411136	0.461184	0.419322	0.358161	0.320077	0.284266	0.43197	0.412412	0.394824	0.510297	0.418678
1030	0.619385	0.463198	0.598961	0.493563	0.511351	0.477878	0.308845	0.424418	0.373827	0.558303	0.327948	0.378895	0.444423	0.412048	0.467853	0.494128	0.472698	0.531206	0.53169	0.485992	0.543062	0.473565	0.623953	0.457385	0.371958	0.397384	0.532937	0.499369	0.395029	0.518498	0.55811	0.356072	0.41882	0.39232	0.45455	0.428969	0.331677	0.383902	0.411269	0.46115	0.41942	0.358302	0.320258	0.284324	0.432187	0.412441	0.394775	0.510379	0.418739
1031	0.619358	0.463215	0.598965	0.493495	0.511441	0.477948	0.30891	0.424441	0.373812	0.55846	0.32798	0.3789	0.44442	0.412069	0.467964	0.494251	0.472885	0.531318	0.531795	0.486177	0.543143	0.473597	0.623982	0.457379	0.371968	0.397343	0.532979	0.499525	0.395251	0.518632	0.558189	0.356	0.418937	0.392314	0.454571	0.428985	0.331732	0.384017	0.411386	0.461262	0.419509	0.358425	0.320423	0.284361	0.432232	0.4124	0.394861	0.510423	0.418846
1032	0.619285	0.463243	0.598975	0.493339	0.511567	0.477998	0.308959	0.42448	0.373747	0.558631	0.328032	0.378899	0.444328	0.412173	0.468136	0.494363	0.473079	0.531354	0.53198	0.486246	0.543224	0.473599	0.624013	0.457296	0.372008	0.397336	0.533057	0.499694	0.395471	0.518703	0.558321	0.355944	0.419047	0.392416	0.454632	0.429034	0.331797	0.384123	0.411535	0.46132	0.4196	0.358525	0.320533	0.284423	0.432317	0.412374	0.394875	0.510548	0.418876
1033	0.619252	0.463258	0.598929	0.493261	0.511574	0.477986	0.308935	0.424582	0.373724	0.558769	0.328134	0.378902	0.444323	0.412182	0.468275	0.494489	0.473162	0.531444	0.532165	0.486407	0.543274	0.473533	0.624066	0.457335	0.372031	0.397391	0.533085	0.49976	0.39568	0.518712	0.558425	0.355912	0.419116	0.392514	0.454717	0.429072	0.331824	0.384128	0.411603	0.461374	0.41965	0.358667	0.320648	0.284457	0.432457	0.41243	0.394882	0.510687	0.418952
1034	0.619269	0.463257	0.598896	0.493267	0.51156	0.477947	0.308941	0.424595	0.373749	0.558931	0.328236	0.378875	0.444294	0.41209	0.46841	0.494587	0.473236	0.531502	0.532308	0.486726	0.54336	0.473421	0.624094	0.457352	0.372096	0.397455	0.533172	0.499722	0.395865	0.518767	0.558591	0.355915	0.419207	0.392504	0.454758	0.429141	0.331811	0.384153	0.411611	0.461515	0.419715	0.358821	0.320725	0.284475	0.432462	0.412452	0.394948	0.510836	0.419129
1035	0.619378	0.463311	0.5989	0.493243	0.511603	0.477945	0.308913	0.424648	0.373773	0.559061	0.328328	0.378856	0.44425	0.412076	0.468485	0.49472	0.473278	0.531548	0.532385	0.486996	0.543388	0.473361	0.624145	0.457384	0.372142	0.397544	0.533309	0.499718	0.39602	0.518831	0.558713	0.355945	0.419295	0.39255	0.454746	0.429271	0.331882	0.384183	0.411642	0.461685	0.419793	0.358995	0.320835	0.284517	0.432531	0.412491	0.394969	0.511066	0.419277
1036	0.619555	0.463365	0.598922	0.49326	0.511614	0.477949	0.308856	0.424718	0.373805	0.559151	0.328413	0.378801	0.444306	0.412098	0.468512	0.494829	0.473306	0.531627	0.532467	0.487223	0.543356	0.473402	0.62415	0.457501	0.372124	0.397607	0.533434	0.499789	0.396212	0.518975	0.558782	0.355916	0.419337	0.392583	0.454781	0.429358	0.331904	0.384239	0.411709	0.461793	0.419862	0.359128	0.321008	0.284563	0.432617	0.412539	0.395011	0.511232	0.419371
1037	0.61967	0.46337	0.598941	0.49328	0.511627	0.477973	0.308848	0.424762	0.373865	0.559227	0.328489	0.378768	0.444351	0.412138	0.468535	0.494938	0.473352	0.53174	0.532528	0.48747	0.543318	0.473441	0.624147	0.457565	0.372077	0.39764	0.533553	0.499872	0.39642	0.519086	0.558881	0.35589	0.419358	0.392628	0.45477	0.429421	0.331922	0.384325	0.411787	0.461883	0.41995	0.359243	0.321163	0.284575	0.432709	0.412539	0.395039	0.511357	0.419454
1038	0.619787	0.463346	0.598985	0.493334	0.511633	0.478014	0.30889	0.424745	0.373968	0.559252	0.328541	0.378697	0.444445	0.412252	0.468523	0.495043	0.4734	0.531914	0.532555	0.487758	0.543243	0.473566	0.624121	0.457639	0.37198	0.397635	0.533708	0.500038	0.396635	0.519238	0.559004	0.355862	0.419339	0.392661	0.454723	0.429458	0.331921	0.38446	0.411907	0.461968	0.420053	0.359319	0.321349	0.284558	0.432769	0.412497	0.395049	0.511433	0.419513
1039	0.619848	0.463343	0.599027	0.493305	0.51163	0.478069	0.308916	0.424808	0.37401	0.55936	0.32859	0.378718	0.444453	0.41238	0.468581	0.495213	0.473513	0.531988	0.532583	0.48793	0.543221	0.473667	0.624177	0.457614	0.371951	0.397657	0.533801	0.500241	0.396868	0.519283	0.559079	0.355816	0.419376	0.392761	0.454672	0.429526	0.332006	0.384581	0.41206	0.462083	0.420135	0.359445	0.321544	0.284558	0.432929	0.412453	0.395089	0.511505	0.419567
1040	0.619849	0.463327	0.599078	0.493236	0.51164	0.47812	0.308947	0.424829	0.374023	0.559509	0.32866	0.378749	0.444446	0.4124	0.468684	0.495254	0.473629	0.532026	0.532675	0.488024	0.543307	0.473731	0.624124	0.457601	0.371928	0.397667	0.533814	0.500326	0.397085	0.51932	0.559102	0.355743	0.419443	0.392842	0.454659	0.429604	0.331963	0.384763	0.412176	0.462144	0.420196	0.359568	0.321656	0.284541	0.433081	0.412427	0.395164	0.511576	0.419629
1041	0.619825	0.463316	0.599071	0.493202	0.511721	0.478191	0.30899	0.424818	0.374109	0.559549	0.328765	0.378783	0.444444	0.412393	0.468698	0.495301	0.473621	0.532154	0.53271	0.488233	0.543319	0.473698	0.624053	0.457566	0.37183	0.39772	0.533834	0.500326	0.397244	0.5193	0.559133	0.355767	0.419427	0.392932	0.454609	0.429694	0.331905	0.384868	0.412193	0.462151	0.420247	0.359673	0.321725	0.28449	0.43322	0.412406	0.395167	0.511744	0.419761
1042	0.619816	0.463386	0.598972	0.493129	0.511774	0.478219	0.308936	0.424844	0.374159	0.55966	0.328836	0.378811	0.444398	0.412383	0.468755	0.495377	0.473671	0.532222	0.532824	0.48844	0.54337	0.47365	0.624055	0.457468	0.371824	0.397822	0.533872	0.500378	0.397409	0.519244	0.55917	0.355789	0.41943	0.392997	0.454608	0.429802	0.331924	0.384869	0.412213	0.46221	0.420293	0.359802	0.321846	0.284534	0.43335	0.412403	0.395212	0.511913	0.419903
1043	0.619771	0.463424	0.598897	0.493003	0.511792	0.478206	0.308871	0.424852	0.374137	0.559874	0.328905	0.37874	0.444386	0.412423	0.468916	0.495351	0.473796	0.532311	0.53296	0.488546	0.543534	0.473681	0.623952	0.457482	0.371891	0.397914	0.533911	0.500431	0.397573	0.519228	0.559208	0.355768	0.419583	0.393016	0.454584	0.429892	0.331881	0.384906	0.412244	0.462324	0.420354	0.359978	0.321983	0.284564	0.433411	0.412458	0.395325	0.512114	0.420062
1044	0.619765	0.463414	0.598808	0.493001	0.511796	0.478191	0.308799	0.42494	0.374164	0.559996	0.329024	0.37866	0.444426	0.412484	0.468989	0.495423	0.473838	0.53246	0.533027	0.488787	0.543543	0.473689	0.623947	0.457516	0.371847	0.397997	0.533983	0.500496	0.397784	0.519215	0.559292	0.355772	0.419652	0.393029	0.45455	0.42993	0.331934	0.384868	0.412282	0.462364	0.420437	0.360129	0.322155	0.284562	0.433451	0.412521	0.39539	0.512352	0.42026
1045	0.61978	0.463403	0.598742	0.492935	0.511758	0.478168	0.308718	0.425054	0.374145	0.560117	0.329084	0.378599	0.444472	0.412486	0.469082	0.495525	0.473938	0.532584	0.533123	0.488982	0.543552	0.473686	0.624051	0.457513	0.371844	0.398014	0.534125	0.500573	0.398034	0.519266	0.559453	0.355738	0.419649	0.393003	0.454538	0.429954	0.332057	0.38484	0.412372	0.462424	0.420561	0.360246	0.322337	0.284668	0.433521	0.412531	0.395454	0.512437	0.420361
1046	0.61975	0.463408	0.598743	0.492806	0.511762	0.478177	0.308707	0.42509	0.374074	0.560315	0.329102	0.378567	0.444491	0.412474	0.469188	0.495556	0.474054	0.532688	0.533212	0.489032	0.543678	0.473676	0.62406	0.457569	0.371923	0.397977	0.534248	0.500601	0.398277	0.51932	0.559609	0.355651	0.419767	0.392979	0.454513	0.430007	0.332047	0.384884	0.412468	0.462575	0.420699	0.360386	0.322412	0.28476	0.433605	0.412571	0.395552	0.512492	0.420447
1047	0.619757	0.463432	0.598772	0.492839	0.511832	0.47819	0.308749	0.425114	0.374057	0.560404	0.329161	0.378584	0.444492	0.412474	0.469193	0.495654	0.474076	0.532737	0.53325	0.489211	0.543699	0.473654	0.62412	0.457628	0.37191	0.39797	0.534292	0.500677	0.39846	0.519398	0.559673	0.355606	0.419816	0.39302	0.454554	0.43004	0.332065	0.384941	0.412598	0.462638	0.420737	0.360463	0.322496	0.284782	0.433697	0.412608	0.39556	0.512587	0.420532
1048	0.619801	0.463449	0.598821	0.492842	0.511925	0.478203	0.308787	0.425128	0.374027	0.56042	0.329244	0.378609	0.444524	0.412541	0.469202	0.495776	0.474158	0.532779	0.533299	0.489413	0.543641	0.47369	0.624215	0.457641	0.371907	0.398008	0.534364	0.500786	0.398588	0.519499	0.559722	0.355616	0.419779	0.393076	0.454578	0.430121	0.332098	0.385039	0.412743	0.462684	0.420727	0.360518	0.322631	0.284816	0.433812	0.412601	0.395521	0.512648	0.420573
1049	0.619855	0.463494	0.598805	0.492826	0.512029	0.47824	0.308799	0.425136	0.374056	0.560508	0.329273	0.37865	0.444538	0.412588	0.469229	0.495847	0.47426	0.532883	0.533427	0.489605	0.543623	0.473696	0.624204	0.457645	0.371937	0.398029	0.534423	0.500824	0.398755	0.519497	0.559776	0.35558	0.41983	0.393118	0.45456	0.430205	0.332072	0.385114	0.412838	0.462795	0.420804	0.360631	0.322703	0.284821	0.433932	0.412629	0.395571	0.512755	0.420631
1050	0.619913	0.463557	0.598788	0.492818	0.512061	0.478237	0.308798	0.425148	0.374111	0.56056	0.329345	0.378623	0.444546	0.412632	0.469277	0.495903	0.474286	0.532974	0.533519	0.489837	0.543594	0.473684	0.624203	0.457691	0.371874	0.398029	0.534401	0.500866	0.398855	0.519519	0.55977	0.355525	0.419867	0.393153	0.454581	0.430268	0.33211	0.385203	0.412929	0.462815	0.420885	0.360735	0.322814	0.284788	0.434025	0.412647	0.395597	0.512867	0.420699
1051	0.62001	0.463588	0.598757	0.492747	0.512118	0.478299	0.308769	0.425118	0.374114	0.560657	0.329469	0.378588	0.444582	0.412727	0.469356	0.495944	0.474359	0.533052	0.53361	0.49006	0.543578	0.473729	0.624195	0.457682	0.371803	0.398101	0.534415	0.500956	0.398963	0.519554	0.559862	0.355498	0.419859	0.393186	0.454612	0.430414	0.332093	0.385323	0.413037	0.462881	0.420983	0.360851	0.322975	0.284817	0.434117	0.412633	0.395612	0.512968	0.420793
1052	0.620072	0.463613	0.598733	0.49272	0.51218	0.47838	0.308777	0.425114	0.374122	0.56077	0.329542	0.378583	0.4446	0.412764	0.469415	0.496012	0.474452	0.533131	0.533735	0.490274	0.543594	0.473761	0.624161	0.45767	0.371765	0.398187	0.534465	0.501042	0.399114	0.519599	0.559976	0.35549	0.419886	0.393232	0.454643	0.430492	0.332096	0.3854	0.413125	0.462974	0.421078	0.360995	0.323117	0.28485	0.434215	0.412646	0.395632	0.513102	0.420895
1053	0.62009	0.463653	0.598698	0.492696	0.512225	0.478503	0.308803	0.425111	0.374111	0.560921	0.329581	0.378567	0.444573	0.412721	0.469426	0.496075	0.474519	0.53318	0.533911	0.490455	0.543644	0.473738	0.62405	0.457633	0.371693	0.398308	0.534508	0.501124	0.399261	0.519677	0.560146	0.355495	0.419937	0.393264	0.454732	0.430502	0.332085	0.38543	0.413168	0.463038	0.421214	0.361185	0.323246	0.284907	0.434293	0.412681	0.395627	0.513251	0.421006
1054	0.620121	0.46367	0.598683	0.492658	0.512249	0.478565	0.308828	0.425134	0.374098	0.561053	0.329631	0.37857	0.444589	0.412769	0.469507	0.496147	0.474636	0.533256	0.534	0.49064	0.543708	0.473779	0.624034	0.457648	0.371683	0.398372	0.534543	0.501219	0.399422	0.519732	0.560221	0.35548	0.419999	0.393333	0.454767	0.430554	0.332126	0.385478	0.413244	0.463152	0.421283	0.361316	0.323394	0.28495	0.434395	0.412699	0.395662	0.513381	0.421118
1055	0.62017	0.463655	0.598688	0.492644	0.512275	0.478633	0.308886	0.425156	0.374066	0.561238	0.329695	0.37863	0.444633	0.412858	0.469637	0.496229	0.474848	0.53335	0.534066	0.490838	0.543825	0.473904	0.624048	0.457676	0.371742	0.398467	0.53461	0.50137	0.39963	0.519797	0.5603	0.355503	0.420099	0.393451	0.454774	0.430604	0.332189	0.385529	0.413347	0.463366	0.42131	0.36146	0.323586	0.285012	0.434518	0.412728	0.395724	0.513549	0.42127
1056	0.62017	0.463646	0.59867	0.492642	0.512329	0.478711	0.308911	0.425239	0.37409	0.561303	0.329665	0.378626	0.444665	0.412871	0.469725	0.496362	0.47496	0.533455	0.534156	0.491032	0.543869	0.473914	0.624083	0.457705	0.371778	0.398474	0.534716	0.501397	0.399842	0.519822	0.56038	0.35547	0.420133	0.393531	0.454763	0.430632	0.332288	0.385553	0.413412	0.463487	0.421355	0.361546	0.323669	0.285048	0.434661	0.412735	0.395779	0.513649	0.421337
1057	0.62013	0.463667	0.598631	0.492559	0.512331	0.478685	0.308854	0.425342	0.374101	0.561307	0.329654	0.378539	0.44466	0.41296	0.469767	0.496464	0.474963	0.53351	0.534198	0.491194	0.543894	0.473897	0.624117	0.457704	0.371766	0.39843	0.534721	0.501426	0.399999	0.519797	0.560363	0.355364	0.420172	0.393532	0.45475	0.43076	0.332358	0.385559	0.41347	0.46352	0.421391	0.361598	0.323762	0.285034	0.434737	0.412704	0.395825	0.513702	0.421394
1058	0.620119	0.463667	0.598629	0.492452	0.512395	0.478668	0.308814	0.425373	0.374141	0.561396	0.329668	0.378465	0.444646	0.413036	0.469862	0.496502	0.474992	0.533572	0.534218	0.491349	0.543925	0.473951	0.624112	0.457704	0.371773	0.398419	0.534748	0.501527	0.400199	0.5198	0.560412	0.355237	0.420209	0.393537	0.454731	0.430934	0.332338	0.385643	0.413584	0.463645	0.421449	0.361631	0.323888	0.285063	0.434821	0.412643	0.395874	0.513758	0.4215
1059	0.620089	0.463692	0.598655	0.492388	0.512516	0.478699	0.308772	0.425425	0.374154	0.56148	0.3297	0.378409	0.444651	0.413068	0.469908	0.496556	0.475011	0.53365	0.534301	0.491516	0.543924	0.473931	0.62407	0.457743	0.371762	0.398503	0.534856	0.501624	0.400419	0.519847	0.560524	0.35519	0.420228	0.393551	0.454725	0.430993	0.332314	0.385762	0.413717	0.463729	0.421499	0.361673	0.323976	0.285085	0.434912	0.412605	0.395881	0.513859	0.421581
1060	0.620105	0.463719	0.598687	0.492349	0.512583	0.478718	0.308752	0.425501	0.374176	0.561574	0.329796	0.37843	0.444652	0.413167	0.469931	0.496592	0.475061	0.53375	0.534393	0.491684	0.543937	0.473936	0.62404	0.457738	0.37173	0.398646	0.534891	0.50178	0.400596	0.519926	0.560545	0.355206	0.420261	0.393592	0.454711	0.431071	0.332317	0.385879	0.413862	0.463783	0.421533	0.361799	0.324154	0.285099	0.434981	0.412629	0.39588	0.514025	0.421716
1061	0.620181	0.463726	0.598696	0.492301	0.512619	0.478739	0.308806	0.425543	0.374189	0.561678	0.329909	0.378515	0.444696	0.413204	0.469982	0.496614	0.475208	0.533847	0.534492	0.491842	0.543943	0.473965	0.624022	0.457743	0.371712	0.398778	0.534928	0.501896	0.400723	0.52003	0.560532	0.355237	0.420281	0.393676	0.454746	0.431142	0.332335	0.386002	0.413982	0.463853	0.421577	0.361949	0.324304	0.285142	0.435107	0.412679	0.395932	0.514198	0.421884
1062	0.620291	0.463763	0.598646	0.492326	0.51272	0.478794	0.308794	0.425565	0.374216	0.561799	0.329977	0.378517	0.444724	0.413216	0.470056	0.496649	0.475344	0.533923	0.534598	0.492097	0.543929	0.473891	0.624001	0.457756	0.371713	0.39889	0.535041	0.501939	0.400901	0.520091	0.560611	0.355259	0.42033	0.393739	0.454766	0.43116	0.332395	0.386085	0.414078	0.463954	0.421646	0.362097	0.324404	0.285222	0.435232	0.412722	0.395987	0.514329	0.421986
1063	0.620407	0.463816	0.598634	0.49237	0.512809	0.478841	0.308753	0.425551	0.374236	0.561919	0.33002	0.378443	0.444738	0.413281	0.470143	0.496713	0.475447	0.534015	0.534709	0.492345	0.54389	0.473862	0.623999	0.457758	0.371697	0.398948	0.535103	0.502005	0.401094	0.520147	0.560719	0.3552	0.42037	0.39373	0.454786	0.431219	0.332452	0.386131	0.41418	0.464033	0.421768	0.362258	0.324544	0.285298	0.435324	0.412764	0.396029	0.514431	0.422072
1064	0.620478	0.46386	0.59869	0.492341	0.512846	0.47879	0.308777	0.425496	0.374202	0.561994	0.330093	0.378359	0.444765	0.413308	0.470213	0.496777	0.475569	0.534053	0.534823	0.492567	0.543853	0.473914	0.623965	0.457747	0.371691	0.398998	0.535143	0.502063	0.401248	0.520251	0.5608	0.355169	0.420413	0.393713	0.454864	0.431325	0.332481	0.386227	0.414243	0.464095	0.421899	0.36241	0.324641	0.28533	0.435447	0.412814	0.396092	0.514588	0.422213
1065	0.620522	0.463922	0.598749	0.492344	0.512852	0.478739	0.30877	0.425473	0.37419	0.562148	0.330172	0.378295	0.444743	0.413344	0.470337	0.496832	0.4757	0.534082	0.534892	0.492814	0.543899	0.473903	0.623961	0.457742	0.371691	0.399092	0.535256	0.502101	0.401454	0.520355	0.560952	0.3552	0.42049	0.393734	0.454891	0.431385	0.332546	0.386361	0.414297	0.464225	0.422005	0.362571	0.324733	0.285377	0.435595	0.412886	0.396155	0.514776	0.42236
1066	0.620521	0.463986	0.598799	0.49231	0.512835	0.478795	0.308788	0.425479	0.374143	0.562334	0.330225	0.378275	0.444794	0.413413	0.470438	0.496898	0.47582	0.534267	0.535008	0.492932	0.543979	0.473927	0.623963	0.457805	0.371647	0.399215	0.535351	0.502193	0.401631	0.520453	0.561137	0.355181	0.420543	0.393768	0.454923	0.43142	0.332597	0.386488	0.414368	0.464299	0.422107	0.362709	0.324847	0.285446	0.435732	0.412949	0.396209	0.514948	0.422497
1067	0.620508	0.463988	0.598809	0.492224	0.512834	0.478856	0.308849	0.425533	0.37414	0.562451	0.330328	0.378334	0.444862	0.413463	0.470507	0.496959	0.47593	0.53438	0.535095	0.493095	0.544063	0.473957	0.623985	0.457812	0.371636	0.39935	0.535416	0.502296	0.401726	0.520542	0.561256	0.35517	0.420579	0.393879	0.454943	0.431527	0.332646	0.386623	0.414441	0.464367	0.422189	0.362835	0.324963	0.285496	0.435886	0.413007	0.396279	0.515144	0.422676
1068	0.620529	0.463981	0.598727	0.492198	0.512878	0.478941	0.308809	0.425592	0.374185	0.562507	0.330436	0.378409	0.44486	0.413556	0.470622	0.497015	0.475974	0.534392	0.535164	0.493337	0.544088	0.473964	0.624031	0.457819	0.371578	0.399467	0.535524	0.502387	0.401862	0.520544	0.561346	0.355135	0.420587	0.393996	0.45491	0.431588	0.332703	0.386663	0.414594	0.464469	0.422307	0.362955	0.325098	0.285543	0.436022	0.413044	0.396334	0.515303	0.422809
1069	0.620568	0.46401	0.598695	0.492199	0.512942	0.479019	0.30879	0.425624	0.374214	0.562585	0.330498	0.378438	0.4449	0.413648	0.470705	0.497072	0.476059	0.53448	0.535283	0.493545	0.544112	0.473998	0.624031	0.457845	0.371546	0.399552	0.535612	0.502495	0.402018	0.520579	0.561442	0.355092	0.420631	0.394076	0.454927	0.431683	0.332727	0.386739	0.414735	0.464548	0.42241	0.363053	0.325229	0.285598	0.436138	0.41307	0.396382	0.515418	0.422902
1070	0.620636	0.464048	0.598672	0.492218	0.51307	0.479138	0.308766	0.42564	0.374249	0.562636	0.330526	0.378439	0.444978	0.413768	0.470768	0.497123	0.476129	0.534619	0.535453	0.493749	0.544079	0.474087	0.624001	0.457908	0.371514	0.399597	0.535691	0.502656	0.402199	0.520609	0.561536	0.354995	0.420679	0.394137	0.454958	0.43179	0.332723	0.386789	0.414924	0.464603	0.422531	0.363103	0.325388	0.285679	0.436213	0.413063	0.396415	0.51548	0.42296
1071	0.620694	0.464086	0.598713	0.492239	0.513176	0.479174	0.308769	0.425675	0.374299	0.562729	0.330574	0.378463	0.445051	0.413838	0.470872	0.497178	0.476285	0.534686	0.535543	0.493996	0.544134	0.474117	0.623999	0.457918	0.371569	0.399625	0.535726	0.502739	0.402347	0.520659	0.561555	0.354948	0.420761	0.394203	0.454987	0.431933	0.332718	0.386922	0.41505	0.464732	0.42263	0.363185	0.32552	0.285702	0.436316	0.413093	0.39647	0.515561	0.423002
1072	0.620723	0.464143	0.598704	0.492277	0.513241	0.479184	0.308731	0.425674	0.374342	0.56284	0.330604	0.378465	0.445094	0.413915	0.47098	0.497255	0.476424	0.534784	0.535656	0.49421	0.5442	0.474131	0.623979	0.45797	0.371575	0.399718	0.535798	0.502797	0.402519	0.520663	0.561574	0.354935	0.420841	0.394232	0.455048	0.432016	0.33273	0.387013	0.415159	0.464853	0.42272	0.363299	0.325636	0.285703	0.436445	0.413106	0.396488	0.515643	0.423018
1073	0.620756	0.464229	0.598753	0.492288	0.513252	0.479155	0.308778	0.425699	0.374371	0.563031	0.330614	0.37844	0.445144	0.413987	0.471049	0.497321	0.476611	0.53495	0.535816	0.494379	0.544328	0.474121	0.624002	0.457991	0.371621	0.399821	0.535884	0.502889	0.402704	0.520746	0.561684	0.354936	0.420955	0.39425	0.455129	0.432125	0.332766	0.387135	0.41525	0.464952	0.42277	0.363408	0.325764	0.285715	0.436549	0.413125	0.396562	0.515732	0.423098
1074	0.620751	0.464269	0.598827	0.49221	0.51325	0.479148	0.308849	0.425752	0.374366	0.563201	0.330641	0.378455	0.445166	0.414036	0.471106	0.497358	0.476744	0.535043	0.535925	0.494525	0.544432	0.474078	0.62406	0.458016	0.371646	0.399922	0.535946	0.502944	0.402859	0.520814	0.561786	0.354884	0.421012	0.394274	0.45515	0.43216	0.332803	0.387268	0.415338	0.465057	0.422853	0.363526	0.325903	0.285698	0.436637	0.413159	0.396637	0.515833	0.423183
1075	0.620778	0.464286	0.598872	0.492094	0.513327	0.479217	0.308881	0.425747	0.374375	0.563273	0.330714	0.378474	0.445191	0.414143	0.471144	0.497392	0.476738	0.535131	0.536081	0.494677	0.544397	0.474125	0.624099	0.458098	0.371597	0.400067	0.536044	0.503071	0.403088	0.520876	0.561873	0.354847	0.421043	0.394335	0.455193	0.432159	0.332873	0.387323	0.41547	0.465097	0.422971	0.363647	0.326058	0.28571	0.436791	0.413185	0.396669	0.515983	0.423316
1076	0.620836	0.464348	0.598966	0.492003	0.513369	0.479234	0.308933	0.425807	0.374388	0.563386	0.33081	0.378483	0.445202	0.41426	0.471211	0.497446	0.476767	0.535197	0.536255	0.494851	0.544412	0.474187	0.624174	0.458086	0.371579	0.400152	0.536116	0.503207	0.403318	0.521043	0.561993	0.354869	0.421106	0.394409	0.455262	0.432221	0.332962	0.387414	0.415621	0.465145	0.423075	0.363769	0.326177	0.285737	0.436955	0.41325	0.39678	0.51617	0.42351
1077	0.620874	0.464409	0.598988	0.491985	0.513395	0.47927	0.308951	0.425834	0.374397	0.563499	0.330893	0.378504	0.445204	0.41432	0.471229	0.497439	0.47682	0.535246	0.536396	0.495055	0.544384	0.474235	0.624105	0.458078	0.371543	0.400248	0.536135	0.503299	0.403478	0.521148	0.562112	0.354879	0.421134	0.394497	0.455353	0.432254	0.332949	0.387554	0.415742	0.465172	0.423156	0.363925	0.326263	0.285792	0.437103	0.41331	0.396823	0.516344	0.423675
1078	0.620915	0.464469	0.59896	0.492006	0.513489	0.479319	0.308954	0.425828	0.374416	0.563623	0.330976	0.378537	0.445234	0.414344	0.4713	0.497402	0.476919	0.53532	0.536486	0.495274	0.544399	0.474249	0.624008	0.458102	0.371515	0.400343	0.536202	0.503396	0.403685	0.521187	0.562188	0.35488	0.421204	0.394625	0.455413	0.432315	0.332902	0.387648	0.415824	0.46524	0.423252	0.364084	0.326356	0.285873	0.437309	0.413353	0.396854	0.516525	0.423835
1079	0.620941	0.464517	0.598901	0.492013	0.51354	0.479293	0.30892	0.42592	0.374428	0.563824	0.331054	0.378591	0.445229	0.414376	0.471453	0.497441	0.477103	0.535396	0.536601	0.495509	0.544527	0.474224	0.624001	0.458105	0.371527	0.400378	0.536299	0.503468	0.403885	0.521214	0.562298	0.354863	0.421276	0.394738	0.455428	0.432434	0.332883	0.387706	0.415929	0.465375	0.423386	0.364216	0.326472	0.285976	0.437501	0.413373	0.396947	0.516685	0.423984
1080	0.621008	0.464557	0.598796	0.492082	0.513609	0.479349	0.308884	0.425938	0.374455	0.563934	0.331117	0.378598	0.445231	0.414438	0.471529	0.497439	0.47724	0.535533	0.536736	0.495781	0.54453	0.474205	0.623957	0.458153	0.371495	0.400424	0.536395	0.503554	0.404079	0.521218	0.562432	0.354819	0.421317	0.394817	0.455438	0.432546	0.332834	0.387808	0.416026	0.465456	0.423493	0.36436	0.326617	0.286095	0.437611	0.4134	0.396984	0.51684	0.424134
1081	0.621081	0.464572	0.598803	0.492104	0.513706	0.479456	0.308912	0.425981	0.374468	0.563976	0.331153	0.378619	0.445261	0.414506	0.471609	0.49746	0.477339	0.535666	0.536834	0.495983	0.544514	0.474175	0.62396	0.458186	0.371449	0.40047	0.536485	0.503682	0.404266	0.521275	0.562473	0.354757	0.421373	0.394895	0.455402	0.432681	0.332828	0.387925	0.416098	0.46555	0.423579	0.364478	0.326735	0.286151	0.43775	0.413452	0.397027	0.516981	0.424249
1082	0.621134	0.464584	0.598872	0.492096	0.513776	0.479537	0.308923	0.426068	0.374516	0.564098	0.331214	0.378623	0.445263	0.414607	0.471722	0.497561	0.477449	0.535754	0.536938	0.496203	0.544556	0.474154	0.624001	0.458194	0.371471	0.400571	0.536574	0.503811	0.404441	0.52137	0.56257	0.354745	0.421389	0.394937	0.455403	0.43281	0.33289	0.388042	0.4162	0.465669	0.423681	0.364584	0.326844	0.286212	0.437886	0.413493	0.397088	0.517115	0.424365
1083	0.621147	0.464631	0.598934	0.492152	0.513882	0.47964	0.308951	0.426056	0.374631	0.564192	0.331285	0.378533	0.445267	0.414674	0.471747	0.49762	0.477499	0.535824	0.537002	0.496478	0.544536	0.474144	0.623978	0.458161	0.371497	0.400674	0.53667	0.503891	0.404641	0.521482	0.562714	0.354757	0.421432	0.394931	0.455466	0.432898	0.332962	0.388196	0.416278	0.465761	0.423787	0.36471	0.326915	0.286268	0.437934	0.413524	0.397148	0.517263	0.424495
1084	0.621117	0.46463	0.598998	0.492124	0.513971	0.479718	0.308953	0.426062	0.374702	0.564295	0.331306	0.378522	0.445297	0.414711	0.471753	0.497705	0.477584	0.535875	0.537062	0.496675	0.544544	0.474153	0.623951	0.458113	0.371518	0.400726	0.536767	0.503973	0.404831	0.521568	0.562809	0.354722	0.42147	0.39493	0.455508	0.432975	0.333027	0.38829	0.416377	0.465862	0.423879	0.364805	0.326976	0.286276	0.438011	0.413505	0.397205	0.517363	0.424554
1085	0.621139	0.464617	0.599023	0.492081	0.51407	0.479772	0.308931	0.426103	0.374735	0.564461	0.331317	0.378529	0.445365	0.414801	0.4718	0.497815	0.477691	0.535968	0.537093	0.496895	0.544631	0.474183	0.623985	0.458133	0.371583	0.400776	0.536866	0.504069	0.405042	0.521611	0.562954	0.354687	0.421521	0.394928	0.455509	0.43304	0.333097	0.388356	0.416532	0.465952	0.423994	0.364899	0.327111	0.286346	0.438117	0.413457	0.397251	0.517431	0.424599
1086	0.621164	0.464646	0.599018	0.492062	0.514162	0.479836	0.308942	0.426163	0.374778	0.564613	0.331357	0.378519	0.445428	0.414872	0.471873	0.497906	0.477793	0.536082	0.537188	0.497122	0.544685	0.47422	0.624017	0.458163	0.371625	0.400839	0.53695	0.504169	0.405231	0.521676	0.563064	0.354669	0.421602	0.39495	0.455532	0.433135	0.333173	0.388454	0.416664	0.466049	0.424104	0.365007	0.327241	0.286423	0.43824	0.413454	0.397328	0.517537	0.424696
1087	0.621188	0.464695	0.598962	0.492034	0.514262	0.479911	0.308952	0.426237	0.374814	0.564764	0.331396	0.37849	0.445532	0.414929	0.471957	0.498003	0.477886	0.536248	0.53733	0.497346	0.544734	0.474282	0.624066	0.458228	0.371657	0.400876	0.537025	0.504265	0.405414	0.521734	0.56316	0.35464	0.421742	0.394971	0.455557	0.433246	0.333267	0.388558	0.416793	0.466146	0.424223	0.365121	0.327385	0.286523	0.438364	0.413454	0.397432	0.517657	0.42481
1088	0.62125	0.464731	0.598915	0.491984	0.514307	0.479973	0.308978	0.426346	0.374831	0.564897	0.331455	0.378556	0.445611	0.415013	0.472083	0.498098	0.478022	0.536427	0.53751	0.497544	0.544765	0.474378	0.624127	0.458282	0.371658	0.400929	0.537089	0.504406	0.405571	0.521798	0.563186	0.354632	0.421794	0.395032	0.45557	0.433383	0.333331	0.388656	0.41693	0.466243	0.424268	0.365237	0.327551	0.286581	0.43855	0.413501	0.397512	0.517802	0.424933
1089	0.621344	0.464788	0.598877	0.492008	0.514392	0.480024	0.309026	0.426458	0.374864	0.565013	0.331512	0.378618	0.445656	0.415093	0.472189	0.498166	0.478128	0.536563	0.537601	0.4978	0.544783	0.474421	0.624208	0.458342	0.371672	0.400998	0.537155	0.504517	0.405744	0.521897	0.563251	0.354654	0.421804	0.395107	0.455584	0.433483	0.333372	0.388761	0.417038	0.466303	0.424323	0.36536	0.327699	0.286659	0.438752	0.413565	0.397564	0.517925	0.425078
1090	0.62138	0.464857	0.598811	0.492057	0.514469	0.480081	0.309026	0.426505	0.374905	0.56516	0.331579	0.37863	0.445673	0.415117	0.472286	0.49821	0.478222	0.536663	0.537776	0.498046	0.544792	0.474452	0.62424	0.458415	0.371659	0.401032	0.537247	0.5046	0.40592	0.521988	0.563368	0.354651	0.421822	0.395172	0.455668	0.433626	0.333424	0.38885	0.417123	0.466373	0.424421	0.365469	0.327797	0.286717	0.438939	0.413593	0.397657	0.518041	0.425218
1091	0.621422	0.46488	0.598781	0.492065	0.514522	0.480115	0.309012	0.426512	0.374938	0.565278	0.331648	0.378676	0.445719	0.415145	0.472364	0.498256	0.478276	0.536796	0.537908	0.498263	0.544819	0.474468	0.624236	0.458522	0.371632	0.401009	0.537365	0.504663	0.406118	0.522039	0.563483	0.354643	0.421806	0.395253	0.455723	0.433785	0.333447	0.388933	0.417195	0.466434	0.424498	0.365598	0.327897	0.286728	0.439097	0.413599	0.397695	0.518177	0.425317
1092	0.621508	0.464898	0.598836	0.492092	0.514646	0.480186	0.309023	0.426568	0.374982	0.565385	0.331683	0.378709	0.445803	0.415161	0.472409	0.498321	0.478304	0.536904	0.537976	0.498521	0.544839	0.474429	0.624265	0.458656	0.371651	0.400984	0.537436	0.504721	0.406292	0.52213	0.563589	0.354638	0.421846	0.39533	0.455762	0.433886	0.33345	0.389048	0.417254	0.466479	0.424575	0.365727	0.327964	0.286763	0.439255	0.413598	0.397699	0.518279	0.425408
1093	0.621577	0.464912	0.598864	0.492135	0.514744	0.480281	0.309036	0.426594	0.375027	0.565538	0.33176	0.378717	0.445853	0.41525	0.472486	0.498337	0.478348	0.536958	0.538097	0.498766	0.544861	0.474475	0.624268	0.458724	0.371668	0.400988	0.537502	0.504862	0.406441	0.522184	0.563701	0.354626	0.421901	0.395405	0.455812	0.434027	0.333489	0.389152	0.417418	0.466532	0.424656	0.365833	0.328085	0.286807	0.439392	0.413604	0.397755	0.518405	0.425505
1094	0.621626	0.464913	0.598882	0.492144	0.514843	0.480341	0.309086	0.426641	0.375086	0.565668	0.331861	0.378752	0.445886	0.415398	0.472544	0.498401	0.478405	0.537025	0.538196	0.498998	0.544883	0.474533	0.624285	0.458762	0.371679	0.401	0.537587	0.505015	0.406619	0.522216	0.563763	0.35465	0.421953	0.395506	0.45584	0.434186	0.333528	0.389228	0.41761	0.466623	0.42472	0.365968	0.32826	0.286825	0.439497	0.413638	0.397803	0.518607	0.425605
1095	0.621655	0.464927	0.598909	0.492154	0.514957	0.480423	0.309128	0.426712	0.375164	0.565818	0.331944	0.378799	0.445893	0.415505	0.472587	0.498479	0.478516	0.537047	0.538306	0.499253	0.544899	0.474568	0.624331	0.458779	0.371709	0.401049	0.537673	0.505152	0.406807	0.522299	0.563846	0.354685	0.422026	0.395586	0.455904	0.434306	0.333552	0.389303	0.417791	0.466721	0.424792	0.366113	0.328416	0.286865	0.439649	0.413698	0.397866	0.518805	0.425714
1096	0.621656	0.464929	0.598835	0.492169	0.515018	0.480505	0.309136	0.426713	0.375214	0.56589	0.33202	0.378827	0.445913	0.415614	0.472633	0.498515	0.478598	0.537108	0.538399	0.499463	0.544892	0.474646	0.624325	0.458785	0.371693	0.401124	0.537772	0.505291	0.406993	0.522338	0.563975	0.354692	0.42205	0.395614	0.455969	0.434442	0.333599	0.389327	0.417999	0.466762	0.424892	0.366241	0.328571	0.286929	0.439764	0.413765	0.397906	0.518996	0.425835
1097	0.621653	0.46496	0.598782	0.492131	0.515061	0.480554	0.309187	0.426737	0.375247	0.565948	0.332074	0.378811	0.445967	0.415641	0.472676	0.498628	0.478659	0.537217	0.538508	0.499661	0.544905	0.474631	0.624347	0.458849	0.371683	0.401203	0.537848	0.505355	0.407203	0.522389	0.564083	0.354712	0.422103	0.395615	0.456022	0.434595	0.333661	0.389384	0.418106	0.466829	0.424976	0.366382	0.328661	0.286963	0.439852	0.413807	0.397943	0.519167	0.425961
1098	0.621646	0.465026	0.598797	0.492097	0.515079	0.480581	0.309226	0.426775	0.375285	0.566089	0.332135	0.378775	0.446003	0.415594	0.47275	0.498705	0.47876	0.537285	0.53868	0.499879	0.544977	0.474569	0.624361	0.458887	0.371713	0.401261	0.537897	0.505417	0.407384	0.522455	0.564166	0.354707	0.422199	0.395635	0.456097	0.434707	0.333708	0.389517	0.418179	0.466935	0.425002	0.366522	0.328689	0.286987	0.440003	0.413839	0.398008	0.519294	0.426063
1099	0.621682	0.46506	0.598829	0.492098	0.515154	0.480639	0.309242	0.426803	0.375312	0.566193	0.332199	0.378785	0.446042	0.415568	0.47281	0.498758	0.478843	0.537407	0.538819	0.500103	0.545005	0.474554	0.624356	0.458946	0.371735	0.401265	0.537955	0.505495	0.40753	0.522511	0.564237	0.354638	0.422252	0.395686	0.456138	0.43478	0.333775	0.389629	0.418241	0.467015	0.425038	0.366586	0.32874	0.287017	0.440137	0.41383	0.398034	0.519365	0.426166
1100	0.621741	0.465115	0.598926	0.492097	0.515262	0.480696	0.309302	0.426835	0.375337	0.56635	0.332246	0.378801	0.446049	0.415539	0.472882	0.498801	0.478925	0.537499	0.538912	0.50033	0.545017	0.474536	0.624341	0.458996	0.371771	0.401238	0.537989	0.505561	0.407698	0.522621	0.564302	0.35458	0.422307	0.395756	0.456129	0.434842	0.333829	0.389741	0.418273	0.467133	0.425086	0.366658	0.328825	0.287014	0.440269	0.413807	0.398097	0.519416	0.426268
1101	0.62178	0.465167	0.599012	0.492128	0.515347	0.48073	0.309311	0.42688	0.375401	0.566514	0.332297	0.378778	0.446071	0.415553	0.472961	0.498809	0.479004	0.537585	0.539044	0.500592	0.545054	0.47458	0.624299	0.459022	0.371808	0.40119	0.538047	0.505705	0.40787	0.522742	0.564383	0.354516	0.422339	0.395821	0.456171	0.434925	0.333851	0.389857	0.418422	0.467258	0.42514	0.366769	0.32896	0.287018	0.440399	0.413813	0.398157	0.5195	0.426348
1102	0.621806	0.465213	0.599069	0.492135	0.515432	0.480806	0.309302	0.426975	0.375479	0.566577	0.33236	0.378807	0.446165	0.415588	0.472983	0.498907	0.479005	0.537737	0.539187	0.500843	0.545016	0.474622	0.624326	0.459115	0.371789	0.401152	0.538162	0.505792	0.408023	0.522867	0.564497	0.354446	0.422312	0.395911	0.456243	0.43501	0.333913	0.389971	0.418561	0.467296	0.425284	0.366856	0.329084	0.287052	0.440512	0.413834	0.398159	0.519609	0.426435
1103	0.621797	0.46528	0.599093	0.492129	0.515525	0.480908	0.309323	0.427068	0.375579	0.566651	0.332435	0.378798	0.446252	0.415611	0.473031	0.49902	0.479029	0.537844	0.539299	0.501042	0.544973	0.474636	0.624354	0.459198	0.371761	0.401117	0.538249	0.505838	0.408196	0.522975	0.564635	0.354425	0.422321	0.395953	0.456281	0.435109	0.333973	0.390073	0.418651	0.467321	0.425428	0.366968	0.329166	0.287076	0.440617	0.413873	0.398194	0.519744	0.426544
1104	0.621803	0.465315	0.599101	0.492138	0.51563	0.480998	0.309343	0.427147	0.37567	0.566758	0.332519	0.378796	0.44633	0.415644	0.473105	0.499112	0.479096	0.537957	0.539414	0.501265	0.544984	0.474667	0.624388	0.459265	0.371771	0.401073	0.538343	0.505921	0.408367	0.52305	0.564734	0.354412	0.422374	0.395985	0.456319	0.435238	0.334022	0.390172	0.41877	0.46738	0.425518	0.367081	0.329281	0.287095	0.440737	0.413897	0.398235	0.519867	0.426654
1105	0.621786	0.465319	0.59906	0.49215	0.515718	0.481078	0.30934	0.427237	0.375782	0.566867	0.332624	0.37877	0.44643	0.415702	0.473192	0.499224	0.47919	0.538073	0.539558	0.501493	0.545031	0.474715	0.62446	0.459319	0.371793	0.401022	0.538458	0.506032	0.408533	0.52307	0.564821	0.354418	0.422454	0.395981	0.456373	0.435397	0.334073	0.390275	0.418933	0.467431	0.425567	0.367201	0.329402	0.287108	0.440848	0.413914	0.398277	0.520007	0.426758
1106	0.621789	0.465349	0.599047	0.492142	0.515841	0.48116	0.309374	0.427343	0.375834	0.567003	0.332729	0.378848	0.446515	0.415744	0.473267	0.499371	0.479276	0.538201	0.539689	0.501713	0.545083	0.474709	0.624574	0.459412	0.371817	0.400967	0.538562	0.506074	0.408675	0.523109	0.564849	0.354417	0.422556	0.396066	0.45642	0.435548	0.334162	0.390382	0.419023	0.467517	0.425636	0.367305	0.329508	0.287111	0.441036	0.413928	0.398315	0.520118	0.426868
1107	0.621823	0.465403	0.599064	0.492195	0.516026	0.481285	0.309433	0.427423	0.375882	0.567227	0.332811	0.378907	0.446523	0.41575	0.473378	0.499456	0.47944	0.538263	0.539788	0.501956	0.545182	0.474716	0.62462	0.459477	0.371842	0.400922	0.538641	0.506155	0.408883	0.523191	0.564929	0.354427	0.422683	0.396138	0.456469	0.435754	0.33423	0.390462	0.419091	0.467642	0.425689	0.367419	0.329613	0.287147	0.441235	0.413958	0.398393	0.520213	0.427014
1108	0.621882	0.465434	0.599083	0.492229	0.516169	0.481386	0.309491	0.427468	0.375928	0.567473	0.332877	0.378943	0.446565	0.415743	0.473492	0.499496	0.479589	0.53833	0.539886	0.502221	0.545304	0.474717	0.624667	0.459526	0.37191	0.400908	0.538765	0.506237	0.409109	0.523287	0.565044	0.354425	0.422793	0.3962	0.456537	0.435966	0.334255	0.390546	0.419185	0.467768	0.425759	0.367532	0.329734	0.287211	0.441399	0.413989	0.398491	0.520333	0.427135
1109	0.621919	0.465514	0.599106	0.492184	0.516281	0.481462	0.309562	0.427528	0.375951	0.567634	0.332951	0.37899	0.446665	0.415744	0.473536	0.499557	0.479641	0.538425	0.54001	0.502471	0.545352	0.474665	0.624692	0.459641	0.371963	0.400912	0.538866	0.506258	0.40932	0.523402	0.565143	0.354394	0.422817	0.39631	0.456666	0.436149	0.334295	0.390645	0.419269	0.467879	0.42588	0.367661	0.329821	0.287264	0.441579	0.414055	0.398554	0.520488	0.427229
1110	0.621955	0.46558	0.599141	0.492164	0.516411	0.481527	0.309612	0.427553	0.375998	0.567814	0.333029	0.378995	0.446732	0.415754	0.47359	0.499595	0.479739	0.538488	0.540155	0.502723	0.545374	0.47466	0.624634	0.459728	0.371971	0.400925	0.53896	0.506353	0.409533	0.523485	0.565292	0.354374	0.422846	0.396393	0.456792	0.436333	0.334319	0.390746	0.419377	0.467963	0.425971	0.367773	0.329914	0.287332	0.441719	0.414116	0.398614	0.520665	0.427349
1111	0.622	0.465592	0.599197	0.492113	0.51652	0.481532	0.309669	0.427573	0.376021	0.567989	0.333086	0.378987	0.446859	0.415777	0.473673	0.499629	0.479832	0.538582	0.54024	0.502928	0.545425	0.474701	0.624589	0.459804	0.372031	0.400894	0.539093	0.506495	0.409714	0.523554	0.565445	0.354334	0.422929	0.396462	0.456831	0.436432	0.334323	0.390875	0.419511	0.468033	0.426059	0.36787	0.330041	0.287382	0.441829	0.414159	0.398711	0.520824	0.427451
1112	0.622031	0.465624	0.599261	0.492009	0.516624	0.481562	0.309737	0.427649	0.376037	0.568035	0.333166	0.379022	0.446988	0.415791	0.473692	0.499694	0.479827	0.538722	0.540314	0.503119	0.545421	0.47474	0.624591	0.459895	0.372069	0.400858	0.539209	0.506611	0.409893	0.52364	0.565551	0.354303	0.422957	0.396533	0.456875	0.436506	0.334401	0.391041	0.419662	0.468096	0.426142	0.367993	0.330155	0.287397	0.441971	0.41421	0.398769	0.520972	0.427577
1113	0.622039	0.465649	0.599319	0.491968	0.516775	0.481639	0.309749	0.427731	0.376097	0.568143	0.333266	0.379047	0.447036	0.415831	0.473737	0.499765	0.479853	0.53882	0.540409	0.503335	0.545413	0.474802	0.624627	0.459908	0.372043	0.400833	0.539314	0.506744	0.41008	0.523713	0.565655	0.354318	0.423	0.396573	0.456901	0.436617	0.334502	0.391186	0.419814	0.468153	0.426202	0.368115	0.330269	0.287419	0.44211	0.414243	0.398797	0.521129	0.427738
1114	0.622041	0.465661	0.599338	0.491975	0.516902	0.481746	0.309747	0.427846	0.376153	0.568252	0.333317	0.379065	0.447098	0.415878	0.473784	0.499843	0.479888	0.538911	0.540503	0.503536	0.545453	0.474862	0.62467	0.459955	0.372022	0.400769	0.539412	0.506865	0.410276	0.523799	0.565774	0.354279	0.423059	0.396629	0.456911	0.436709	0.334571	0.391286	0.419944	0.468168	0.42628	0.368232	0.33036	0.287439	0.442267	0.414249	0.398839	0.521248	0.427862
1115	0.62202	0.465712	0.599359	0.491955	0.517008	0.481866	0.309781	0.427932	0.37621	0.568263	0.333364	0.379089	0.447172	0.41588	0.473747	0.499893	0.479835	0.539036	0.54066	0.503737	0.545411	0.474863	0.62469	0.46004	0.371991	0.400727	0.539446	0.506904	0.410465	0.523936	0.565829	0.354252	0.423046	0.39665	0.456986	0.436841	0.334635	0.391414	0.420029	0.468176	0.426338	0.368352	0.330419	0.28743	0.442406	0.414238	0.398842	0.521396	0.427965
1116	0.622029	0.465748	0.599376	0.491966	0.51715	0.481955	0.309806	0.427994	0.376299	0.568375	0.333402	0.379057	0.447232	0.415945	0.473783	0.499944	0.479846	0.539123	0.540822	0.504005	0.545375	0.474871	0.624683	0.460086	0.371989	0.400679	0.539497	0.506985	0.410667	0.52405	0.565871	0.354222	0.423058	0.396634	0.457066	0.437008	0.334682	0.391521	0.420129	0.468245	0.426392	0.36842	0.330523	0.287468	0.442525	0.41423	0.398844	0.521514	0.428047
1117	0.622096	0.465767	0.599335	0.492013	0.517249	0.482029	0.309848	0.428122	0.376379	0.568544	0.333398	0.379049	0.447316	0.415975	0.473851	0.500036	0.479942	0.539203	0.540958	0.504309	0.545426	0.474873	0.62469	0.460167	0.372042	0.400593	0.53962	0.507109	0.410903	0.524106	0.566008	0.354115	0.423115	0.396676	0.457128	0.437152	0.33473	0.391579	0.42024	0.468328	0.42649	0.36846	0.330611	0.287557	0.442683	0.414239	0.398922	0.521541	0.428091
1118	0.622123	0.465795	0.599326	0.49203	0.517359	0.482123	0.309901	0.428216	0.376441	0.568686	0.333442	0.379091	0.447406	0.415963	0.473858	0.500106	0.480005	0.53933	0.541093	0.504617	0.545448	0.474845	0.624717	0.460258	0.3721	0.400522	0.539753	0.507173	0.411103	0.524173	0.566162	0.354042	0.423148	0.396728	0.457202	0.437318	0.334781	0.391668	0.420338	0.468424	0.426583	0.36853	0.330694	0.287609	0.442836	0.414247	0.399012	0.521612	0.428149
1119	0.622149	0.465838	0.599305	0.492071	0.517507	0.482245	0.309931	0.428283	0.376535	0.568858	0.333539	0.379079	0.447437	0.41602	0.473951	0.500199	0.480114	0.53943	0.541203	0.504952	0.545494	0.474865	0.624757	0.460296	0.372148	0.400478	0.539909	0.507274	0.411312	0.524229	0.566316	0.354013	0.423208	0.39674	0.457271	0.437461	0.334833	0.391729	0.42048	0.468549	0.426692	0.368644	0.330837	0.287669	0.442955	0.414281	0.399088	0.521701	0.428241
1120	0.622169	0.465901	0.599317	0.492127	0.517624	0.482355	0.309984	0.428394	0.376616	0.569012	0.333644	0.37907	0.447502	0.41606	0.474053	0.500357	0.48022	0.539544	0.541329	0.50523	0.545558	0.474906	0.62487	0.46038	0.372192	0.400467	0.540041	0.507397	0.411512	0.524293	0.566479	0.354005	0.423276	0.396745	0.457326	0.437574	0.334922	0.391788	0.420624	0.468624	0.426818	0.368797	0.33095	0.287727	0.443061	0.414349	0.399179	0.521822	0.428358
1121	0.622204	0.465943	0.599363	0.492174	0.517742	0.482457	0.310044	0.428498	0.376698	0.569165	0.333741	0.379106	0.447582	0.416095	0.474128	0.500466	0.480295	0.539676	0.541455	0.505497	0.545597	0.474938	0.624951	0.460473	0.372234	0.400445	0.540178	0.507506	0.41171	0.524386	0.566617	0.354	0.423327	0.396803	0.45739	0.437724	0.335007	0.391894	0.420763	0.468687	0.42693	0.368932	0.331056	0.287785	0.443214	0.41439	0.399256	0.521966	0.428471
1122	0.622215	0.465991	0.599471	0.492217	0.517856	0.48255	0.310114	0.428585	0.37677	0.569285	0.333855	0.37917	0.447687	0.416128	0.474174	0.500563	0.480323	0.53985	0.541601	0.505729	0.545607	0.474981	0.625033	0.4606	0.372251	0.400434	0.540293	0.507601	0.41188	0.524532	0.566714	0.354027	0.423358	0.396879	0.457465	0.437883	0.335095	0.392042	0.420899	0.468716	0.427017	0.36909	0.33116	0.287821	0.443374	0.414418	0.399306	0.522163	0.4286
1123	0.622294	0.466048	0.599555	0.49227	0.518016	0.482655	0.3102	0.428671	0.376867	0.569434	0.333946	0.379206	0.447742	0.416182	0.474284	0.500644	0.480377	0.539953	0.54172	0.505977	0.545628	0.475047	0.625084	0.46066	0.372294	0.400425	0.540435	0.50774	0.412107	0.524692	0.566815	0.354054	0.423404	0.396959	0.457545	0.438058	0.335186	0.392203	0.421058	0.468761	0.42715	0.36923	0.331296	0.287891	0.443543	0.414455	0.399356	0.522343	0.428731
1124	0.622373	0.466066	0.599675	0.492314	0.518163	0.48277	0.310313	0.428789	0.376946	0.569617	0.334009	0.379259	0.447819	0.4162	0.474364	0.500701	0.480435	0.540033	0.541817	0.506205	0.54566	0.475079	0.625147	0.460705	0.372362	0.400424	0.54055	0.507855	0.412314	0.524826	0.566926	0.354074	0.423458	0.397058	0.457615	0.438245	0.335274	0.392384	0.421191	0.468826	0.427274	0.369334	0.331396	0.287947	0.443733	0.414499	0.399452	0.522532	0.428868
1125	0.622432	0.466071	0.599721	0.492355	0.518263	0.482857	0.310412	0.428888	0.377017	0.569811	0.334098	0.379337	0.447899	0.416219	0.474386	0.500733	0.480518	0.540172	0.541932	0.506469	0.545694	0.475085	0.625163	0.46079	0.372394	0.400402	0.54063	0.507941	0.412481	0.524933	0.56701	0.35409	0.423514	0.397205	0.457704	0.438428	0.335321	0.392525	0.421329	0.468898	0.427348	0.369441	0.331482	0.287977	0.443962	0.414512	0.399554	0.522703	0.429001
1126	0.622462	0.466126	0.599676	0.492376	0.518443	0.482957	0.31048	0.428953	0.37707	0.569967	0.334204	0.379375	0.447939	0.416265	0.474406	0.500787	0.480583	0.540259	0.542062	0.506721	0.545706	0.475146	0.625167	0.460856	0.372419	0.400374	0.540655	0.50806	0.412608	0.525026	0.567056	0.354088	0.423561	0.397304	0.457789	0.438576	0.335348	0.392602	0.421499	0.468959	0.427409	0.369577	0.331585	0.287957	0.444145	0.414557	0.399623	0.522863	0.429145
1127	0.622448	0.466179	0.599698	0.492346	0.518573	0.483052	0.310542	0.429028	0.377105	0.570112	0.334274	0.3794	0.448028	0.416303	0.474459	0.500843	0.480646	0.540357	0.542187	0.506898	0.545727	0.475166	0.625201	0.460928	0.372451	0.400321	0.540677	0.508155	0.41273	0.525107	0.567119	0.354063	0.423627	0.397361	0.457843	0.438673	0.335394	0.392687	0.421616	0.469059	0.427436	0.369681	0.331632	0.287938	0.444306	0.414613	0.399707	0.522985	0.42924
1128	0.622451	0.466252	0.599737	0.492331	0.518642	0.483119	0.310606	0.429087	0.377148	0.57025	0.334356	0.379472	0.448153	0.416375	0.474541	0.500904	0.480733	0.540506	0.54235	0.507112	0.545745	0.475174	0.625197	0.461055	0.372458	0.400267	0.540743	0.508277	0.412878	0.525203	0.567225	0.354029	0.42369	0.397479	0.457912	0.438795	0.335439	0.392778	0.421746	0.469134	0.42744	0.369786	0.331682	0.28797	0.444528	0.414656	0.399779	0.523082	0.429296
1129	0.622473	0.466342	0.599764	0.492315	0.518776	0.483239	0.310656	0.429154	0.377217	0.570369	0.334458	0.379542	0.448217	0.416456	0.474608	0.500956	0.480788	0.540565	0.542494	0.507362	0.545736	0.475216	0.625202	0.461128	0.372485	0.40024	0.540857	0.508408	0.413054	0.525288	0.567352	0.353994	0.423732	0.397582	0.457988	0.438934	0.335489	0.392888	0.421894	0.46918	0.427482	0.3699	0.331773	0.287999	0.444733	0.414719	0.39981	0.523224	0.42939
1130	0.622489	0.466404	0.599825	0.49228	0.518859	0.483361	0.310704	0.429241	0.377313	0.570519	0.334548	0.379577	0.448274	0.41649	0.474694	0.501008	0.480877	0.540616	0.542599	0.507602	0.545744	0.475167	0.625272	0.461151	0.37253	0.400235	0.541042	0.508465	0.413296	0.525347	0.567544	0.353973	0.423792	0.397624	0.45804	0.439092	0.335579	0.39303	0.421985	0.469255	0.427585	0.369997	0.331853	0.288065	0.444868	0.414774	0.399854	0.523374	0.429485
1131	0.622534	0.466478	0.599921	0.492314	0.51896	0.483456	0.310787	0.429323	0.377429	0.570683	0.334659	0.379605	0.448354	0.416528	0.474786	0.50108	0.481002	0.540736	0.542723	0.507938	0.545771	0.475144	0.62532	0.461227	0.372551	0.400277	0.54123	0.508557	0.413546	0.525434	0.567757	0.353957	0.423833	0.39766	0.458118	0.439294	0.335655	0.393181	0.422107	0.469312	0.427718	0.370128	0.331956	0.288169	0.445003	0.414823	0.399912	0.523525	0.429593
1132	0.622599	0.466547	0.60001	0.492348	0.51912	0.483573	0.310874	0.429448	0.377557	0.570861	0.334787	0.379654	0.448439	0.416577	0.474855	0.501188	0.481127	0.540865	0.542824	0.508276	0.545812	0.475202	0.625395	0.461319	0.372604	0.400312	0.541372	0.508661	0.413765	0.525564	0.567908	0.353938	0.423861	0.397713	0.458214	0.439436	0.335727	0.393334	0.422264	0.469367	0.427848	0.370282	0.33207	0.288241	0.445155	0.414864	0.399991	0.523668	0.429749
1133	0.622645	0.466586	0.600075	0.492348	0.519276	0.483677	0.310954	0.429546	0.377665	0.571045	0.334873	0.379726	0.448573	0.416628	0.474937	0.501284	0.481248	0.541016	0.542957	0.508534	0.545872	0.475232	0.625491	0.461401	0.372673	0.400327	0.541466	0.508754	0.41394	0.525668	0.568006	0.353904	0.423908	0.39777	0.4583	0.43958	0.335811	0.393463	0.422396	0.46946	0.427938	0.370412	0.332178	0.288288	0.445325	0.414885	0.400075	0.523775	0.429886
1134	0.622693	0.466643	0.600162	0.492364	0.519422	0.483773	0.311045	0.42961	0.377742	0.571184	0.334925	0.379764	0.448737	0.416717	0.475026	0.501316	0.481344	0.541206	0.543129	0.508811	0.545944	0.475305	0.625521	0.461521	0.372728	0.400362	0.541551	0.508904	0.414099	0.525782	0.568097	0.353875	0.423962	0.397829	0.458404	0.439772	0.335863	0.393603	0.42254	0.469566	0.428005	0.370535	0.33229	0.288325	0.445513	0.414905	0.400166	0.523874	0.429996
1135	0.622742	0.466711	0.600228	0.492394	0.519542	0.48387	0.311127	0.429699	0.377809	0.571327	0.335018	0.379828	0.448878	0.416816	0.475108	0.501371	0.481437	0.541353	0.543272	0.509087	0.546002	0.475402	0.625558	0.461633	0.372797	0.400404	0.541629	0.509046	0.414267	0.525918	0.568159	0.353908	0.42403	0.397947	0.458506	0.439906	0.335911	0.393741	0.4227	0.469662	0.428068	0.370674	0.332405	0.288343	0.445715	0.414931	0.400271	0.52403	0.430162
1136	0.622768	0.466791	0.600249	0.492436	0.519652	0.483956	0.311193	0.429777	0.377882	0.571451	0.335128	0.379891	0.448985	0.416905	0.475174	0.501446	0.481503	0.54147	0.543432	0.509359	0.54602	0.475434	0.625628	0.461694	0.372845	0.400465	0.541758	0.509179	0.414465	0.525984	0.568286	0.353954	0.424088	0.398044	0.458591	0.440054	0.335985	0.393848	0.422833	0.46973	0.428167	0.370814	0.332521	0.288382	0.445924	0.414985	0.400337	0.524227	0.430346
1137	0.622805	0.466899	0.600294	0.492474	0.519783	0.484077	0.311264	0.429857	0.377943	0.571548	0.335221	0.37992	0.449079	0.416989	0.475263	0.501482	0.481581	0.541626	0.543567	0.509642	0.546038	0.475466	0.625676	0.461784	0.372881	0.400514	0.54196	0.50932	0.414704	0.526059	0.56848	0.35396	0.424145	0.398097	0.458665	0.440243	0.336065	0.393977	0.422967	0.469771	0.428317	0.370933	0.332628	0.288452	0.446097	0.415058	0.400407	0.524397	0.430471
1138	0.622837	0.466977	0.600366	0.492499	0.51993	0.484193	0.311346	0.42992	0.378017	0.571678	0.335313	0.379984	0.449171	0.417075	0.475336	0.501508	0.481658	0.541772	0.543687	0.509895	0.546061	0.475518	0.625671	0.461876	0.372909	0.400548	0.542135	0.50945	0.41493	0.526166	0.568649	0.353968	0.424199	0.398178	0.458728	0.4404	0.336134	0.394112	0.423115	0.469822	0.428459	0.371052	0.332745	0.288522	0.446261	0.415118	0.400467	0.524552	0.430602
1139	0.622861	0.467041	0.60052	0.492527	0.52011	0.484326	0.311445	0.429936	0.378118	0.571812	0.335423	0.380103	0.449234	0.417175	0.475393	0.501523	0.481722	0.541912	0.543765	0.510123	0.546057	0.475596	0.625556	0.461955	0.372916	0.400554	0.542346	0.509593	0.415194	0.526331	0.568873	0.353976	0.424216	0.398298	0.458755	0.440516	0.336186	0.394278	0.423294	0.469841	0.428641	0.371188	0.332891	0.288621	0.446437	0.415188	0.400492	0.524717	0.430737
1140	0.6229	0.467113	0.600578	0.492546	0.520299	0.484463	0.311529	0.430036	0.378203	0.571968	0.335501	0.380182	0.44932	0.417261	0.475466	0.501567	0.481808	0.542058	0.543888	0.510369	0.546084	0.475637	0.625589	0.462028	0.372942	0.400606	0.542504	0.509717	0.415403	0.526436	0.569042	0.353974	0.424273	0.398375	0.458837	0.44067	0.336272	0.394402	0.423435	0.469904	0.428775	0.371298	0.333004	0.288698	0.446598	0.415252	0.400565	0.524843	0.430865
1141	0.62295	0.467182	0.600597	0.492547	0.520508	0.484611	0.311609	0.43018	0.378276	0.572142	0.335552	0.380255	0.44942	0.417336	0.475538	0.501605	0.481911	0.542219	0.544019	0.510592	0.546138	0.475679	0.625679	0.462119	0.372969	0.400669	0.542639	0.509826	0.415583	0.52654	0.569181	0.353953	0.424352	0.398432	0.458938	0.440845	0.33638	0.394515	0.423563	0.469984	0.42889	0.37138	0.333106	0.288766	0.446729	0.415318	0.400657	0.524928	0.430976
1142	0.622985	0.467225	0.600624	0.492547	0.52068	0.484724	0.311693	0.43028	0.378368	0.572342	0.335607	0.380318	0.449513	0.417405	0.47561	0.501629	0.481999	0.542336	0.544168	0.510843	0.546184	0.475699	0.625706	0.462182	0.373001	0.400725	0.542752	0.509912	0.41576	0.526606	0.56929	0.353961	0.424448	0.39849	0.459032	0.440986	0.336451	0.394617	0.423686	0.470091	0.428999	0.371477	0.333196	0.288829	0.446867	0.415343	0.400741	0.525014	0.4311
1143	0.62302	0.467284	0.600679	0.492555	0.520876	0.484867	0.311785	0.43038	0.378456	0.572515	0.335671	0.380363	0.449609	0.417515	0.475708	0.501676	0.482083	0.542467	0.544306	0.511123	0.546212	0.475677	0.625779	0.462209	0.373043	0.400794	0.542832	0.510029	0.415914	0.526679	0.569402	0.353961	0.424525	0.398537	0.459139	0.441136	0.336522	0.394731	0.423801	0.470198	0.429074	0.371575	0.33328	0.288879	0.447014	0.415369	0.400855	0.525115	0.431212
1144	0.62306	0.46738	0.60072	0.49256	0.521058	0.485014	0.31189	0.430497	0.37853	0.572719	0.335758	0.380446	0.449726	0.417628	0.475885	0.501719	0.482209	0.542642	0.544448	0.511395	0.54628	0.475652	0.625877	0.462288	0.373092	0.400874	0.542922	0.510119	0.416069	0.526725	0.569475	0.353931	0.424636	0.398604	0.459267	0.44129	0.336586	0.39485	0.423906	0.470311	0.429141	0.371657	0.333378	0.288936	0.447208	0.415414	0.400989	0.525203	0.431307
1145	0.623089	0.467464	0.600876	0.492524	0.521187	0.485109	0.312018	0.430541	0.378593	0.572933	0.335848	0.380517	0.449838	0.417755	0.476053	0.501715	0.482338	0.542795	0.544585	0.511656	0.546358	0.475667	0.625864	0.462404	0.373159	0.400953	0.543018	0.510246	0.416254	0.526812	0.569564	0.353935	0.42475	0.398677	0.459342	0.441444	0.336626	0.395015	0.424051	0.470435	0.429219	0.371793	0.33348	0.288987	0.447402	0.41544	0.401125	0.525354	0.431424
1146	0.623099	0.467556	0.601037	0.492496	0.521308	0.485178	0.312124	0.430605	0.378647	0.573109	0.335947	0.380599	0.449932	0.417902	0.476206	0.50171	0.482472	0.542943	0.544708	0.511898	0.546394	0.475701	0.625872	0.46252	0.373207	0.401028	0.54308	0.510375	0.416415	0.526961	0.569658	0.353921	0.42482	0.398758	0.459433	0.441598	0.336689	0.395161	0.42421	0.470534	0.42928	0.371948	0.333604	0.289016	0.447583	0.41548	0.401249	0.525524	0.431557
1147	0.623128	0.46765	0.601122	0.492541	0.521439	0.485245	0.312209	0.430747	0.378749	0.573302	0.336057	0.380699	0.450044	0.418028	0.476372	0.50174	0.482634	0.543095	0.544852	0.512165	0.546446	0.475773	0.625918	0.462642	0.37327	0.401145	0.543185	0.510469	0.416597	0.527092	0.569782	0.353893	0.424906	0.398868	0.459541	0.441769	0.336769	0.395273	0.42436	0.470619	0.429402	0.37211	0.333729	0.289061	0.447817	0.415552	0.401369	0.525706	0.431746
1148	0.623209	0.467742	0.60127	0.492632	0.521532	0.485308	0.31235	0.430847	0.378869	0.573496	0.336141	0.380752	0.450152	0.418148	0.47651	0.501736	0.48278	0.543219	0.545027	0.512472	0.546513	0.475847	0.625956	0.462735	0.373341	0.401262	0.543299	0.510613	0.41679	0.527256	0.569922	0.353898	0.425007	0.398936	0.459627	0.441929	0.336847	0.395426	0.424529	0.470711	0.42954	0.372265	0.333818	0.289108	0.447998	0.415607	0.401494	0.525909	0.431928
1149	0.623275	0.467848	0.601414	0.492722	0.521675	0.485417	0.312484	0.430927	0.378993	0.573667	0.336233	0.38084	0.450243	0.418292	0.476618	0.501736	0.482883	0.543361	0.545214	0.512768	0.546537	0.475898	0.626018	0.462773	0.373382	0.401356	0.543373	0.510749	0.416972	0.527431	0.57004	0.353901	0.425068	0.399017	0.459739	0.442058	0.336923	0.395577	0.424681	0.470779	0.429652	0.372402	0.333922	0.289148	0.448185	0.41567	0.401593	0.526072	0.432061
1150	0.62334	0.467934	0.601532	0.492813	0.521877	0.485587	0.312596	0.431002	0.379119	0.573848	0.336338	0.380944	0.450371	0.418439	0.476737	0.501752	0.483003	0.543544	0.545365	0.513058	0.546583	0.475946	0.626069	0.46284	0.373424	0.401473	0.543499	0.510889	0.417191	0.527554	0.570189	0.353902	0.425133	0.39915	0.459813	0.442196	0.336987	0.395736	0.424824	0.470847	0.429806	0.372524	0.33401	0.289215	0.448442	0.415748	0.401712	0.526235	0.432203
1151	0.6234	0.468036	0.601688	0.49287	0.522007	0.485736	0.312721	0.431027	0.379212	0.574024	0.336435	0.381044	0.450493	0.418599	0.47686	0.50174	0.48313	0.543735	0.545475	0.513344	0.546615	0.475961	0.626128	0.462958	0.373434	0.401592	0.543663	0.511072	0.417424	0.527678	0.570359	0.353901	0.425178	0.399285	0.45987	0.44235	0.337048	0.39593	0.425019	0.470945	0.429945	0.372622	0.334096	0.289302	0.448665	0.415812	0.401833	0.526383	0.432318
1152	0.623447	0.468144	0.601815	0.492903	0.522171	0.485884	0.312819	0.431088	0.37929	0.574191	0.336556	0.381195	0.450563	0.418764	0.476965	0.501757	0.483251	0.543903	0.545595	0.513624	0.546619	0.475987	0.626198	0.463056	0.373439	0.401698	0.543782	0.511237	0.417642	0.52781	0.570506	0.353897	0.425206	0.399424	0.459953	0.442517	0.337128	0.396099	0.425199	0.471037	0.430064	0.372732	0.334214	0.289385	0.448872	0.415883	0.401929	0.526502	0.432416
1153	0.623515	0.468219	0.601927	0.492978	0.52236	0.486025	0.312925	0.431137	0.379351	0.574359	0.336686	0.381305	0.450636	0.418912	0.477068	0.501731	0.483398	0.544034	0.545734	0.513908	0.546655	0.476029	0.626187	0.463159	0.373458	0.401824	0.543922	0.511377	0.417866	0.527904	0.570644	0.353878	0.425286	0.399539	0.460019	0.442682	0.337199	0.396236	0.42534	0.471115	0.43021	0.372844	0.334337	0.289468	0.449066	0.415941	0.402025	0.526625	0.432529
1154	0.623572	0.468317	0.602035	0.493046	0.522493	0.486111	0.313061	0.431176	0.379433	0.574519	0.336788	0.38141	0.450711	0.419082	0.477175	0.501691	0.483539	0.544165	0.545859	0.514185	0.546669	0.476059	0.626173	0.463273	0.373483	0.40194	0.544077	0.511531	0.41808	0.528021	0.570789	0.35384	0.425354	0.39963	0.460091	0.442853	0.337262	0.396383	0.425506	0.471191	0.430358	0.372951	0.334484	0.289554	0.449238	0.415998	0.402108	0.526732	0.43265
1155	0.623643	0.468445	0.602111	0.4931	0.522669	0.486221	0.313185	0.431272	0.379529	0.574682	0.336878	0.38156	0.45078	0.419236	0.477263	0.501689	0.483665	0.544308	0.546019	0.514453	0.546692	0.476098	0.626245	0.463345	0.373543	0.402053	0.544196	0.511688	0.418292	0.528184	0.570931	0.353837	0.425416	0.399736	0.460185	0.442986	0.337358	0.396548	0.425654	0.471269	0.430506	0.373109	0.334613	0.289648	0.449416	0.416077	0.402207	0.526857	0.432802
1156	0.623725	0.46857	0.602221	0.493185	0.52286	0.486346	0.313314	0.431348	0.379627	0.574871	0.336971	0.381663	0.45088	0.419381	0.477381	0.501644	0.483821	0.544457	0.546248	0.514724	0.546734	0.476135	0.626293	0.463407	0.373609	0.402224	0.544345	0.511841	0.418513	0.528327	0.571103	0.353863	0.425528	0.399844	0.460317	0.443098	0.337452	0.396713	0.42579	0.471355	0.430676	0.373305	0.33472	0.289746	0.449612	0.416145	0.402347	0.527059	0.432992
1157	0.62378	0.468681	0.602334	0.493246	0.523027	0.486473	0.313437	0.431412	0.379726	0.575067	0.337076	0.381766	0.450975	0.419551	0.477523	0.501588	0.483987	0.544613	0.546422	0.514989	0.546781	0.476181	0.626331	0.463474	0.373671	0.402385	0.54449	0.512009	0.418723	0.528453	0.57128	0.353874	0.425633	0.399953	0.460412	0.44325	0.337544	0.396886	0.425953	0.471467	0.430839	0.373466	0.334845	0.28984	0.449809	0.416212	0.402478	0.527246	0.433171
1158	0.623823	0.468784	0.602452	0.493285	0.523151	0.48661	0.31354	0.431476	0.37985	0.575271	0.337168	0.381873	0.451077	0.419733	0.477702	0.501519	0.484163	0.544786	0.546562	0.515255	0.546833	0.476226	0.62639	0.463531	0.373734	0.402555	0.544659	0.512205	0.418931	0.528582	0.571495	0.353895	0.425725	0.400085	0.460487	0.443414	0.337631	0.397089	0.426157	0.471636	0.431003	0.373622	0.33497	0.289942	0.450021	0.416274	0.402626	0.527459	0.433386
1159	0.623866	0.4689	0.602578	0.493338	0.523326	0.486763	0.313667	0.431535	0.379949	0.575471	0.337294	0.381979	0.451176	0.419912	0.477849	0.501456	0.484332	0.544957	0.546711	0.515514	0.54688	0.476279	0.626451	0.4636	0.373796	0.402719	0.544787	0.512372	0.419126	0.528712	0.571669	0.353908	0.425835	0.400211	0.460564	0.443587	0.337739	0.397281	0.426339	0.471755	0.431168	0.373782	0.335082	0.290036	0.450223	0.416349	0.402756	0.527661	0.433572
1160	0.623871	0.469001	0.6027	0.493369	0.523542	0.486931	0.313799	0.431572	0.380017	0.575679	0.337472	0.38205	0.451263	0.420108	0.477999	0.50139	0.484514	0.545127	0.546818	0.515746	0.546924	0.476333	0.626499	0.463661	0.373848	0.40287	0.544884	0.512532	0.419289	0.528781	0.571826	0.353905	0.425972	0.400318	0.460609	0.443806	0.337867	0.397453	0.426517	0.471843	0.431349	0.373917	0.335197	0.290123	0.450404	0.416434	0.402864	0.527858	0.43373
1161	0.623896	0.469122	0.602829	0.493413	0.523731	0.487079	0.313926	0.431618	0.380103	0.575888	0.337596	0.382169	0.45138	0.420307	0.478163	0.501309	0.4847	0.545312	0.546966	0.515997	0.546986	0.476407	0.626538	0.46376	0.373923	0.403031	0.545014	0.512693	0.419493	0.528909	0.571984	0.353903	0.426081	0.400433	0.460675	0.443989	0.337968	0.397639	0.426698	0.471961	0.431504	0.374055	0.335323	0.290211	0.450622	0.416507	0.402998	0.52804	0.433889
1162	0.623922	0.469262	0.602969	0.493463	0.523927	0.487236	0.314053	0.431664	0.380201	0.576091	0.33771	0.382321	0.451519	0.420511	0.478309	0.50121	0.484869	0.545517	0.547128	0.516245	0.547045	0.476506	0.626583	0.463892	0.37402	0.403199	0.545141	0.512853	0.419714	0.529083	0.572128	0.353902	0.426174	0.400559	0.460744	0.444152	0.338064	0.397844	0.426889	0.472074	0.431648	0.374202	0.335446	0.290302	0.450868	0.416581	0.403122	0.528211	0.434044
1163	0.623959	0.469426	0.603118	0.493544	0.524101	0.487364	0.314212	0.43172	0.380273	0.576309	0.337808	0.382465	0.451661	0.420704	0.478493	0.501146	0.48509	0.545713	0.547326	0.516516	0.547129	0.476588	0.626625	0.464018	0.374099	0.403374	0.545277	0.512998	0.419923	0.529265	0.572281	0.35389	0.426302	0.400687	0.460865	0.444336	0.33817	0.398032	0.42706	0.472191	0.431801	0.374355	0.335569	0.29039	0.451095	0.416662	0.403304	0.528402	0.434202
1164	0.624004	0.469566	0.603239	0.493584	0.524292	0.487497	0.314348	0.431781	0.380352	0.576509	0.337868	0.3826	0.451781	0.420874	0.478693	0.501098	0.485308	0.545889	0.547527	0.516808	0.547203	0.476606	0.626697	0.464123	0.374158	0.403524	0.545434	0.513096	0.420155	0.529385	0.572439	0.35388	0.426393	0.400796	0.460968	0.444497	0.338282	0.398199	0.427196	0.472327	0.431931	0.374474	0.33568	0.290456	0.451326	0.416719	0.403505	0.528588	0.434348
1165	0.624084	0.469708	0.603403	0.493656	0.524447	0.487656	0.314511	0.431844	0.380469	0.576717	0.337963	0.38274	0.451897	0.421064	0.478871	0.500989	0.48549	0.546054	0.547761	0.517114	0.547294	0.476654	0.626721	0.464221	0.374225	0.403708	0.5456	0.513238	0.420363	0.529545	0.572618	0.353889	0.426484	0.400938	0.461055	0.444668	0.338382	0.398407	0.42734	0.472487	0.432074	0.374632	0.33579	0.290516	0.451579	0.416761	0.403663	0.52879	0.434528
1166	0.624178	0.469837	0.603513	0.493718	0.524603	0.487817	0.31469	0.431895	0.380541	0.576921	0.338068	0.382889	0.452038	0.421214	0.479038	0.500892	0.485694	0.546238	0.547944	0.517389	0.547388	0.476671	0.626718	0.464318	0.374295	0.40388	0.545763	0.513371	0.420561	0.529662	0.572788	0.353908	0.426582	0.401109	0.461122	0.444863	0.338461	0.398578	0.427465	0.472624	0.432255	0.374795	0.33589	0.290594	0.451812	0.416815	0.403821	0.529013	0.434725
1167	0.624257	0.469962	0.603609	0.493727	0.524798	0.487984	0.314854	0.43193	0.380624	0.577157	0.338179	0.383021	0.452181	0.421361	0.479215	0.500787	0.485916	0.546434	0.54812	0.517643	0.54747	0.476683	0.626767	0.464413	0.374396	0.40404	0.54595	0.513488	0.420782	0.529763	0.572969	0.353929	0.426673	0.401259	0.461188	0.445033	0.338567	0.398741	0.427595	0.472748	0.432432	0.374944	0.335972	0.29068	0.452016	0.416882	0.403984	0.529245	0.434897
1168	0.624312	0.470107	0.60375	0.493792	0.524996	0.488141	0.315021	0.43199	0.380736	0.57744	0.338323	0.383138	0.452318	0.421585	0.479409	0.50068	0.486136	0.546625	0.548318	0.517895	0.547591	0.476778	0.626829	0.464511	0.374524	0.404235	0.546154	0.513672	0.420994	0.529921	0.573194	0.353962	0.426774	0.401398	0.461254	0.445211	0.338679	0.398932	0.427775	0.472902	0.432619	0.375119	0.336069	0.290793	0.452222	0.416968	0.404128	0.529476	0.435092
1169	0.624398	0.470244	0.603898	0.493917	0.525193	0.488291	0.315203	0.432052	0.38085	0.577701	0.33845	0.383276	0.452454	0.421771	0.479629	0.500614	0.486385	0.546828	0.548489	0.518196	0.547718	0.476841	0.626874	0.46462	0.374651	0.404413	0.546352	0.513816	0.421225	0.530092	0.573406	0.354027	0.426887	0.401549	0.461338	0.445389	0.338756	0.399117	0.427942	0.473068	0.432809	0.375277	0.336164	0.290924	0.452449	0.417038	0.404306	0.529711	0.435296
1170	0.624476	0.470389	0.604079	0.494014	0.52539	0.488422	0.315394	0.432109	0.380979	0.577925	0.338584	0.383401	0.452558	0.421952	0.479832	0.500556	0.486618	0.547034	0.548672	0.518554	0.547791	0.47688	0.626977	0.464712	0.374756	0.404557	0.546531	0.51395	0.421469	0.530279	0.57359	0.354077	0.426998	0.401658	0.461442	0.445586	0.338869	0.399342	0.428107	0.473196	0.432993	0.375427	0.336257	0.291036	0.452688	0.417111	0.404467	0.529924	0.435469
1171	0.62451	0.470536	0.604229	0.494123	0.525615	0.488569	0.315546	0.4322	0.381116	0.57811	0.338736	0.383514	0.452685	0.422165	0.479992	0.500509	0.48677	0.54727	0.548881	0.5189	0.547817	0.476945	0.62706	0.464832	0.374842	0.404709	0.546671	0.514103	0.421665	0.530433	0.573762	0.354105	0.427067	0.401748	0.461546	0.44578	0.338982	0.399552	0.428287	0.473313	0.43315	0.375592	0.336361	0.291112	0.452938	0.417208	0.404589	0.530135	0.435658
1172	0.624577	0.470677	0.604347	0.494212	0.525839	0.488745	0.315688	0.432277	0.381222	0.578264	0.338891	0.383648	0.45288	0.422347	0.480148	0.500455	0.486938	0.547562	0.549073	0.519229	0.547832	0.477005	0.627074	0.465009	0.374923	0.404873	0.546794	0.514255	0.421832	0.530578	0.573896	0.35414	0.427123	0.401864	0.461649	0.445951	0.339047	0.39973	0.428469	0.473415	0.433266	0.375776	0.336484	0.291162	0.453194	0.417295	0.4047	0.530368	0.435857
1173	0.624647	0.470818	0.604481	0.494278	0.525989	0.488868	0.315846	0.432354	0.381316	0.578421	0.339049	0.38377	0.453079	0.42255	0.480267	0.500407	0.487113	0.547852	0.549247	0.519549	0.547854	0.477078	0.627127	0.465215	0.374967	0.405061	0.546923	0.514463	0.422025	0.530726	0.574008	0.354177	0.427205	0.401974	0.461759	0.446164	0.339164	0.39991	0.428671	0.473472	0.433404	0.375976	0.336636	0.291218	0.453437	0.417403	0.404794	0.530617	0.436052
1174	0.624697	0.470957	0.604633	0.494374	0.526137	0.489004	0.315986	0.432456	0.381422	0.578644	0.339208	0.383897	0.453225	0.422765	0.480401	0.500384	0.487293	0.548071	0.549422	0.519828	0.547929	0.477174	0.627216	0.46538	0.375015	0.405277	0.547057	0.514668	0.422234	0.530869	0.574166	0.35421	0.427326	0.402096	0.46188	0.446333	0.339308	0.400071	0.42889	0.473582	0.433557	0.376174	0.336787	0.291293	0.453664	0.41753	0.404959	0.530869	0.436271
1175	0.624776	0.471114	0.604792	0.494467	0.526319	0.489171	0.316141	0.432557	0.381518	0.578908	0.339357	0.384025	0.453315	0.42297	0.480604	0.500384	0.487506	0.548227	0.549625	0.520095	0.548047	0.477283	0.627311	0.465453	0.37507	0.405478	0.547176	0.514856	0.422434	0.531033	0.574331	0.354251	0.427463	0.402247	0.462024	0.446489	0.339425	0.400238	0.429107	0.473718	0.433687	0.376353	0.33691	0.291372	0.45388	0.417636	0.405141	0.531073	0.436482
1176	0.624857	0.471269	0.604946	0.494552	0.526507	0.489339	0.316308	0.432651	0.381621	0.579159	0.3395	0.384133	0.453429	0.423167	0.480796	0.500405	0.487701	0.548415	0.549824	0.520365	0.548161	0.47738	0.627388	0.465562	0.375139	0.40565	0.547325	0.515048	0.422647	0.531189	0.5745	0.354274	0.427589	0.402364	0.462159	0.446679	0.339553	0.40042	0.429308	0.473844	0.433846	0.376518	0.337036	0.291458	0.45408	0.417739	0.405308	0.531266	0.436669
1177	0.62494	0.471412	0.605143	0.49463	0.526693	0.489527	0.316493	0.43272	0.381726	0.579449	0.339614	0.384234	0.453492	0.423341	0.481031	0.500433	0.487906	0.548566	0.550031	0.520615	0.548313	0.47747	0.627453	0.465634	0.375234	0.405792	0.547506	0.515236	0.422915	0.531363	0.574699	0.354271	0.427751	0.402454	0.462305	0.446899	0.339689	0.400631	0.429494	0.473992	0.434065	0.376641	0.337152	0.291576	0.45426	0.417814	0.405515	0.531399	0.436817
1178	0.625037	0.471565	0.605288	0.494729	0.526891	0.489689	0.316663	0.432827	0.381857	0.579721	0.339778	0.38435	0.453603	0.423538	0.481224	0.500473	0.488099	0.548742	0.550237	0.520908	0.548453	0.477576	0.627536	0.465723	0.375333	0.405956	0.547677	0.515431	0.423143	0.531511	0.574889	0.354297	0.427877	0.40256	0.462425	0.44708	0.339814	0.400819	0.429693	0.474145	0.434233	0.376804	0.337278	0.291668	0.454461	0.417938	0.405694	0.531608	0.437011
1179	0.625148	0.47174	0.605383	0.494828	0.527139	0.489853	0.316838	0.432943	0.382	0.579982	0.339969	0.384438	0.453754	0.423746	0.481394	0.500548	0.488267	0.548966	0.550447	0.521227	0.548596	0.477692	0.627601	0.465848	0.37544	0.406106	0.547855	0.515626	0.423327	0.531631	0.575061	0.354326	0.427956	0.402645	0.462506	0.447264	0.33994	0.401004	0.429881	0.474287	0.434372	0.376977	0.3374	0.291737	0.454637	0.418096	0.405834	0.531869	0.437219
1180	0.625258	0.471906	0.605511	0.494929	0.527336	0.490009	0.31701	0.43307	0.382139	0.580219	0.340143	0.384552	0.453909	0.423948	0.481558	0.50062	0.488444	0.54916	0.550657	0.521518	0.54871	0.477787	0.62768	0.465969	0.37553	0.40626	0.548039	0.51582	0.423547	0.531775	0.575251	0.354361	0.428055	0.402767	0.462637	0.447442	0.340057	0.401193	0.430069	0.474427	0.434536	0.377153	0.337532	0.291835	0.454852	0.418222	0.405979	0.532083	0.437412
1181	0.625378	0.47206	0.605645	0.495054	0.527497	0.490138	0.317176	0.433228	0.382304	0.580454	0.340344	0.384692	0.454062	0.424158	0.481704	0.500689	0.488635	0.549324	0.550861	0.521842	0.54883	0.477871	0.627796	0.466074	0.375623	0.406433	0.548232	0.516026	0.423792	0.531924	0.575464	0.354424	0.428165	0.402924	0.462772	0.447606	0.340168	0.401391	0.430268	0.474584	0.434705	0.377358	0.337676	0.291943	0.455108	0.418351	0.406129	0.532325	0.437629
1182	0.625503	0.47224	0.605759	0.495172	0.52766	0.490255	0.317341	0.433369	0.382445	0.580665	0.340509	0.384839	0.454248	0.424376	0.481847	0.500776	0.488788	0.549516	0.551099	0.522112	0.548907	0.477988	0.627887	0.466186	0.375701	0.406586	0.548407	0.516225	0.424017	0.532066	0.575652	0.354467	0.428247	0.403071	0.462947	0.447748	0.340266	0.401554	0.430479	0.474719	0.434857	0.377535	0.337818	0.292059	0.455345	0.41849	0.40626	0.532494	0.437823
1183	0.625594	0.472424	0.605926	0.495252	0.527863	0.49044	0.317526	0.433502	0.38257	0.580878	0.340659	0.384974	0.45445	0.424562	0.482019	0.500894	0.488952	0.549715	0.551324	0.522332	0.548978	0.478081	0.627933	0.466328	0.375759	0.40673	0.548578	0.516373	0.424218	0.532238	0.575821	0.354496	0.428343	0.403188	0.463133	0.447895	0.34037	0.40173	0.430631	0.47484	0.435037	0.377685	0.337949	0.29217	0.455576	0.418617	0.406389	0.532653	0.437992
1184	0.62572	0.472575	0.606062	0.495366	0.528047	0.490613	0.317707	0.433688	0.38273	0.581146	0.340825	0.385116	0.454629	0.424754	0.482238	0.501043	0.48919	0.549909	0.5515	0.522621	0.549138	0.478172	0.628069	0.466452	0.375877	0.406905	0.548746	0.516559	0.424451	0.532383	0.576002	0.354532	0.428501	0.403299	0.463304	0.44811	0.340498	0.401884	0.430822	0.475018	0.435213	0.377846	0.338107	0.292264	0.455803	0.418754	0.406581	0.532838	0.438177
1185	0.62587	0.472756	0.60615	0.495497	0.528258	0.490786	0.317871	0.433856	0.382906	0.581398	0.340989	0.385263	0.454809	0.424956	0.4824	0.501179	0.489402	0.550094	0.551705	0.52292	0.549281	0.47831	0.62819	0.466571	0.375993	0.407049	0.548921	0.516757	0.424678	0.532501	0.576156	0.354551	0.428638	0.403374	0.463504	0.448345	0.340649	0.402006	0.431051	0.475143	0.435377	0.378001	0.338268	0.292353	0.456029	0.418927	0.40679	0.533037	0.438365
1186	0.625965	0.472937	0.606274	0.495632	0.528477	0.490967	0.318035	0.434	0.383073	0.581642	0.341187	0.385375	0.454951	0.425166	0.482565	0.501316	0.489606	0.550236	0.551911	0.523211	0.549417	0.478489	0.628247	0.46665	0.376081	0.407195	0.549087	0.51696	0.424882	0.532644	0.57629	0.354576	0.428764	0.403452	0.463696	0.448555	0.340785	0.402167	0.431272	0.475264	0.435535	0.378169	0.33843	0.292441	0.456261	0.419098	0.406963	0.533264	0.438556
1187	0.626094	0.473091	0.606369	0.495783	0.528681	0.491113	0.318172	0.434161	0.383249	0.581896	0.341384	0.385479	0.455057	0.425379	0.482733	0.501459	0.489823	0.550381	0.552084	0.523511	0.549552	0.478645	0.628345	0.466739	0.376238	0.407363	0.549271	0.517198	0.425121	0.532753	0.57647	0.354625	0.428894	0.403566	0.463858	0.448758	0.340885	0.40231	0.431527	0.475422	0.43569	0.378357	0.338597	0.292527	0.456479	0.419244	0.40715	0.533504	0.438757
1188	0.626255	0.473244	0.606482	0.495907	0.528912	0.491288	0.318314	0.43431	0.383428	0.582109	0.34156	0.385594	0.455189	0.425576	0.482852	0.501579	0.489996	0.550532	0.552272	0.523809	0.549641	0.478785	0.628434	0.466849	0.376365	0.407474	0.549481	0.517419	0.425373	0.532893	0.576657	0.354661	0.429	0.403663	0.464038	0.44894	0.340998	0.402454	0.431771	0.475521	0.435864	0.378555	0.33874	0.292635	0.456691	0.419374	0.407338	0.533715	0.438967
1189	0.626401	0.473387	0.606679	0.49604	0.529115	0.491448	0.318488	0.434455	0.383613	0.582342	0.341763	0.385704	0.455353	0.425771	0.483039	0.501741	0.490195	0.550727	0.552431	0.5241	0.549777	0.47891	0.628535	0.46696	0.376463	0.407606	0.549686	0.517609	0.42561	0.533085	0.576841	0.354698	0.429101	0.40377	0.464187	0.449102	0.341123	0.402641	0.431972	0.475678	0.436054	0.378752	0.338881	0.292746	0.456917	0.419509	0.407503	0.533944	0.439196
1190	0.626547	0.47354	0.60687	0.49616	0.529305	0.491596	0.318658	0.434654	0.383801	0.58262	0.341941	0.385828	0.455523	0.425968	0.483252	0.501933	0.490409	0.550952	0.552562	0.524383	0.549945	0.479026	0.628702	0.467107	0.376608	0.407754	0.549867	0.517784	0.42585	0.533254	0.577025	0.354741	0.429211	0.403886	0.464316	0.44928	0.341236	0.402815	0.432159	0.475875	0.436223	0.378934	0.33902	0.292819	0.457132	0.419651	0.407696	0.534185	0.439425
1191	0.626651	0.473707	0.607061	0.496213	0.529515	0.491778	0.318853	0.434828	0.383951	0.582844	0.342119	0.385978	0.455725	0.426181	0.483411	0.502092	0.490561	0.551176	0.552714	0.524642	0.550068	0.479183	0.628824	0.467263	0.376681	0.407845	0.550066	0.517972	0.426086	0.533464	0.5772	0.354759	0.4293	0.403991	0.464484	0.449472	0.341361	0.403004	0.432335	0.476004	0.436411	0.379132	0.33916	0.292926	0.457356	0.419807	0.407853	0.534401	0.439634
1192	0.626765	0.473892	0.607239	0.496317	0.52967	0.491913	0.31904	0.434965	0.384115	0.583031	0.342324	0.386125	0.455927	0.426382	0.483577	0.502253	0.490695	0.551386	0.552921	0.524893	0.550145	0.479338	0.628893	0.467413	0.376723	0.407939	0.550232	0.518164	0.426274	0.533651	0.577347	0.354766	0.429369	0.404111	0.464678	0.449649	0.341473	0.403194	0.432533	0.476113	0.436556	0.379298	0.339302	0.293033	0.457583	0.419974	0.407963	0.53461	0.439807
1193	0.626878	0.474096	0.607354	0.496421	0.529833	0.492043	0.319178	0.435134	0.384275	0.583248	0.342492	0.386226	0.456079	0.426551	0.483732	0.502409	0.490827	0.551553	0.553135	0.525155	0.550202	0.479475	0.628963	0.467564	0.376812	0.408029	0.550336	0.51832	0.426442	0.53377	0.577478	0.354779	0.429447	0.404215	0.464884	0.449824	0.341568	0.403335	0.432745	0.476229	0.436651	0.379436	0.339433	0.293092	0.457752	0.420128	0.408102	0.534786	0.439945
1194	0.626972	0.474268	0.607451	0.496472	0.530036	0.492191	0.319324	0.435282	0.384399	0.58347	0.342673	0.386327	0.456216	0.426709	0.48386	0.502525	0.490973	0.551697	0.553331	0.525406	0.55028	0.479575	0.628999	0.467685	0.376889	0.408132	0.550511	0.518479	0.426647	0.533896	0.577656	0.354819	0.429542	0.404304	0.465068	0.449994	0.341666	0.403479	0.432925	0.476347	0.436819	0.379605	0.339562	0.293184	0.45792	0.420281	0.408251	0.53499	0.440116
1195	0.627106	0.474429	0.60757	0.49659	0.530242	0.492348	0.319485	0.435448	0.384567	0.583718	0.34285	0.386444	0.456371	0.42687	0.484009	0.502661	0.491148	0.55186	0.553534	0.525693	0.550403	0.479673	0.629067	0.467805	0.376991	0.408243	0.550656	0.518637	0.426851	0.534036	0.577816	0.354854	0.429659	0.404414	0.465241	0.450162	0.341779	0.403641	0.433112	0.476481	0.436971	0.37977	0.339694	0.293271	0.458121	0.420426	0.408409	0.535195	0.440284
1196	0.627307	0.474587	0.607666	0.49679	0.530475	0.49251	0.319632	0.435639	0.384786	0.584031	0.343009	0.386538	0.456518	0.426991	0.484182	0.502806	0.491392	0.552008	0.553754	0.526044	0.550609	0.479727	0.62916	0.4679	0.377141	0.408363	0.550744	0.51876	0.427049	0.53416	0.577951	0.354901	0.429824	0.404536	0.465413	0.45035	0.341899	0.403802	0.433295	0.476667	0.437102	0.379914	0.339815	0.293336	0.458331	0.420547	0.408611	0.535382	0.440437
1197	0.627437	0.474743	0.607792	0.496912	0.530679	0.492675	0.319795	0.435825	0.384953	0.584288	0.343163	0.386656	0.456672	0.427168	0.484335	0.502942	0.491573	0.55218	0.553935	0.526342	0.550741	0.479823	0.629266	0.468006	0.377254	0.408481	0.550894	0.518911	0.427272	0.534295	0.578107	0.354925	0.429938	0.404654	0.465575	0.450522	0.342039	0.403966	0.433482	0.476804	0.437247	0.380079	0.339944	0.29342	0.458541	0.420684	0.408772	0.535581	0.44061
1198	0.627549	0.474868	0.607957	0.49702	0.530871	0.492843	0.319987	0.43601	0.385117	0.584507	0.343324	0.386808	0.456844	0.427389	0.484457	0.503068	0.491713	0.552376	0.554089	0.526647	0.550851	0.479945	0.629369	0.468106	0.377346	0.408616	0.551096	0.519097	0.427525	0.534458	0.578287	0.354944	0.430037	0.404787	0.465705	0.450646	0.342198	0.404157	0.433672	0.476887	0.437423	0.380286	0.340092	0.293535	0.458781	0.420827	0.408896	0.535824	0.440814
1199	0.627667	0.475026	0.608099	0.497141	0.531075	0.493023	0.320166	0.4362	0.385284	0.584785	0.343481	0.386942	0.457008	0.427572	0.484646	0.503219	0.491907	0.552572	0.554272	0.526917	0.551004	0.480045	0.629508	0.468221	0.377477	0.40873	0.551248	0.519249	0.427744	0.534617	0.578458	0.35496	0.430161	0.404913	0.465867	0.450825	0.342345	0.404327	0.43385	0.477043	0.437562	0.380451	0.340216	0.293616	0.458997	0.420969	0.409067	0.536033	0.440982
1200	0.627749	0.475202	0.608225	0.49724	0.531254	0.493211	0.320339	0.436401	0.385433	0.585083	0.34361	0.387066	0.457152	0.42776	0.484883	0.503398	0.492124	0.552755	0.55445	0.527145	0.551158	0.480126	0.629713	0.46833	0.377626	0.408823	0.551396	0.519367	0.427959	0.534762	0.578624	0.354952	0.430268	0.405047	0.466048	0.45106	0.342529	0.404483	0.434013	0.477225	0.437668	0.380577	0.340316	0.293682	0.459207	0.421111	0.409265	0.536205	0.441126
1201	0.627857	0.475376	0.608372	0.497335	0.531455	0.493396	0.320519	0.436586	0.385573	0.58534	0.343789	0.387199	0.457322	0.427949	0.485064	0.503544	0.492306	0.552958	0.554631	0.527382	0.551287	0.480229	0.629849	0.468456	0.377736	0.408942	0.551555	0.519532	0.428177	0.534923	0.578785	0.35497	0.430387	0.405158	0.466218	0.451242	0.342664	0.404646	0.434188	0.477379	0.437806	0.380755	0.340442	0.293746	0.459415	0.421259	0.409438	0.536423	0.441309
1202	0.627968	0.475566	0.608536	0.49742	0.531681	0.493597	0.320716	0.436771	0.3857	0.585619	0.343992	0.387326	0.457498	0.428104	0.485266	0.503695	0.492513	0.553176	0.55483	0.527585	0.551452	0.480313	0.629978	0.468588	0.37786	0.40907	0.551694	0.519699	0.428381	0.535122	0.578956	0.355002	0.430544	0.40525	0.466399	0.451416	0.342769	0.40481	0.434341	0.477571	0.437959	0.380951	0.340565	0.293789	0.459608	0.421413	0.409627	0.536667	0.441498
1203	0.628107	0.475728	0.608677	0.497539	0.531919	0.493793	0.32089	0.436936	0.385849	0.585883	0.344195	0.387483	0.457703	0.428311	0.48544	0.503809	0.492691	0.55342	0.555013	0.52783	0.551575	0.480457	0.630083	0.468768	0.377965	0.409186	0.551851	0.5199	0.428597	0.535268	0.5791	0.355031	0.430673	0.405341	0.466556	0.451607	0.342864	0.404975	0.43455	0.477749	0.4381	0.381117	0.340703	0.293861	0.45982	0.421556	0.409797	0.536874	0.441684
1204	0.628252	0.475889	0.60884	0.497651	0.532146	0.493981	0.321044	0.43707	0.385997	0.586102	0.344408	0.387644	0.457902	0.428573	0.485566	0.503903	0.492809	0.55365	0.555204	0.528104	0.551638	0.480656	0.630154	0.468938	0.378018	0.409309	0.552046	0.520146	0.428819	0.535398	0.579244	0.355065	0.430757	0.405488	0.466713	0.451788	0.34296	0.405135	0.434806	0.477849	0.438242	0.381321	0.340877	0.293943	0.460069	0.421709	0.409959	0.537085	0.441903
1205	0.628379	0.476064	0.608984	0.497752	0.532344	0.494092	0.321193	0.437217	0.386171	0.586345	0.344622	0.387771	0.458074	0.428789	0.485719	0.504014	0.492954	0.553868	0.555401	0.528399	0.551747	0.480828	0.630216	0.469062	0.378099	0.409428	0.552225	0.520366	0.429031	0.535513	0.579442	0.355104	0.430874	0.405589	0.466895	0.451936	0.343055	0.405292	0.435024	0.477976	0.43839	0.381536	0.341029	0.294007	0.460258	0.421849	0.41012	0.537339	0.442123
1206	0.628514	0.476242	0.609093	0.49789	0.532521	0.494206	0.321329	0.43738	0.386396	0.586643	0.344838	0.387916	0.458245	0.428999	0.48593	0.504163	0.493136	0.554054	0.555624	0.528703	0.551918	0.480989	0.630311	0.469167	0.378192	0.409532	0.552398	0.520552	0.429255	0.535618	0.57962	0.35518	0.431005	0.405686	0.467094	0.452108	0.34318	0.405429	0.435229	0.478153	0.438518	0.38173	0.341176	0.294082	0.460458	0.421999	0.410319	0.537564	0.442331
1207	0.628636	0.47646	0.609249	0.498006	0.532727	0.494394	0.321499	0.437571	0.386601	0.586968	0.345039	0.388058	0.458385	0.429211	0.486148	0.504377	0.493343	0.554196	0.555889	0.528968	0.552091	0.481151	0.630473	0.469239	0.378305	0.409646	0.552549	0.520736	0.429462	0.53576	0.579764	0.355241	0.431127	0.405829	0.467315	0.452306	0.343329	0.40559	0.435431	0.478328	0.438642	0.381935	0.34133	0.294142	0.460689	0.422168	0.41055	0.537762	0.442548
1208	0.628774	0.476674	0.609426	0.498154	0.532906	0.494521	0.321698	0.437808	0.3868	0.587238	0.345255	0.388168	0.458546	0.429393	0.48635	0.504642	0.493548	0.554353	0.556098	0.529263	0.552245	0.481274	0.630663	0.469339	0.378427	0.409785	0.55266	0.520921	0.429647	0.535935	0.579882	0.355287	0.431252	0.405913	0.467518	0.452441	0.343482	0.405778	0.435583	0.478494	0.438767	0.382159	0.341465	0.294194	0.460876	0.422341	0.410749	0.537997	0.442767
1209	0.628933	0.476853	0.609596	0.498325	0.533104	0.494672	0.321894	0.438044	0.386982	0.587493	0.345503	0.388285	0.458738	0.429583	0.48655	0.504886	0.493729	0.554537	0.556258	0.529554	0.552394	0.481411	0.63081	0.469459	0.378533	0.409929	0.552816	0.521088	0.429839	0.536146	0.580007	0.355356	0.431363	0.406002	0.467707	0.452588	0.343604	0.405935	0.435728	0.478656	0.438919	0.382365	0.341624	0.294265	0.461056	0.422532	0.410938	0.538239	0.442994
1210	0.629096	0.477004	0.609763	0.49847	0.533363	0.494881	0.322091	0.438301	0.387135	0.587748	0.345732	0.388436	0.458921	0.429792	0.486726	0.505177	0.49392	0.55473	0.556447	0.529815	0.552544	0.481599	0.630982	0.469582	0.37866	0.410066	0.553009	0.521282	0.430026	0.536346	0.580177	0.355383	0.431458	0.406178	0.467915	0.452766	0.343747	0.406099	0.435914	0.478802	0.439093	0.382551	0.341814	0.294336	0.461286	0.422703	0.411133	0.538456	0.443211
1211	0.629266	0.47716	0.609928	0.498644	0.53358	0.495028	0.322277	0.438543	0.38733	0.587966	0.345949	0.388584	0.459113	0.429978	0.486897	0.505491	0.494104	0.554944	0.556634	0.530099	0.552691	0.481742	0.63113	0.469748	0.378796	0.410186	0.5532	0.521482	0.430217	0.536535	0.58036	0.355396	0.431552	0.406337	0.468123	0.452936	0.34389	0.406256	0.436085	0.478936	0.439238	0.382714	0.341946	0.294397	0.461519	0.422866	0.411305	0.53865	0.443397
1212	0.629423	0.477356	0.610109	0.498816	0.533809	0.495206	0.322458	0.438745	0.387567	0.588213	0.346184	0.388745	0.459305	0.430131	0.487057	0.505764	0.494246	0.555136	0.556821	0.530354	0.552841	0.481846	0.631206	0.469881	0.378914	0.410292	0.55343	0.521631	0.430438	0.536734	0.580556	0.355431	0.431662	0.406487	0.468341	0.453139	0.34398	0.406408	0.436226	0.479064	0.439398	0.382871	0.342032	0.294448	0.461731	0.423051	0.411473	0.538832	0.443583
1213	0.629587	0.47757	0.610273	0.498944	0.534054	0.495412	0.322628	0.439006	0.387803	0.588468	0.346401	0.388902	0.459485	0.430314	0.487192	0.506091	0.494381	0.555321	0.557057	0.530589	0.552998	0.482008	0.63134	0.469992	0.379015	0.410398	0.553637	0.521805	0.430688	0.536873	0.580749	0.355464	0.431772	0.406635	0.468589	0.453311	0.344108	0.406568	0.436417	0.479195	0.439556	0.383044	0.342141	0.294503	0.461938	0.423225	0.411633	0.539005	0.443764
1214	0.629761	0.477779	0.610407	0.499075	0.534226	0.495562	0.322792	0.439248	0.388053	0.588757	0.346625	0.389	0.459645	0.430493	0.487375	0.506406	0.494572	0.55551	0.557264	0.530875	0.553177	0.482153	0.63148	0.470115	0.379155	0.410525	0.553808	0.521971	0.430926	0.536972	0.580894	0.355525	0.431909	0.406709	0.468818	0.453462	0.344236	0.406725	0.436598	0.479363	0.439679	0.383239	0.342237	0.29456	0.462131	0.423425	0.411792	0.539199	0.443957
1215	0.629931	0.477966	0.610557	0.499236	0.53442	0.495699	0.32296	0.439467	0.388294	0.589045	0.346864	0.389133	0.459823	0.430653	0.487543	0.50666	0.494764	0.555695	0.557426	0.531174	0.553333	0.482282	0.631586	0.470228	0.379279	0.410661	0.55399	0.522098	0.431155	0.537101	0.581034	0.355591	0.432048	0.406798	0.469029	0.453621	0.344332	0.406889	0.436736	0.479537	0.439831	0.383434	0.342354	0.29463	0.462326	0.423652	0.411949	0.539415	0.444166
1216	0.630092	0.478145	0.61072	0.499377	0.534631	0.495847	0.323144	0.439711	0.388517	0.589317	0.347088	0.389266	0.460009	0.430842	0.487703	0.506944	0.494948	0.555882	0.557606	0.53145	0.553479	0.482433	0.631721	0.470351	0.379397	0.410777	0.554174	0.522248	0.431374	0.53726	0.581202	0.355633	0.432173	0.406897	0.469253	0.453782	0.344457	0.407051	0.436916	0.479703	0.43999	0.383635	0.342495	0.29471	0.462524	0.423853	0.412126	0.539634	0.444375
1217	0.630252	0.47829	0.610864	0.499481	0.534839	0.495981	0.323342	0.439989	0.388706	0.589601	0.347311	0.389401	0.460179	0.43104	0.487871	0.507258	0.495194	0.556069	0.557791	0.531724	0.553644	0.482605	0.631899	0.47048	0.379529	0.410894	0.554354	0.522382	0.43158	0.537429	0.581379	0.355675	0.43231	0.406982	0.469495	0.453925	0.344617	0.407204	0.437113	0.4799	0.440162	0.383851	0.342685	0.29481	0.462738	0.424055	0.412331	0.539884	0.444611
1218	0.630396	0.478458	0.61101	0.499611	0.535064	0.496146	0.323531	0.440223	0.388913	0.58988	0.347528	0.38953	0.460365	0.431247	0.488053	0.507523	0.495381	0.556247	0.557975	0.531989	0.553777	0.482757	0.632036	0.470599	0.379655	0.411009	0.554532	0.522563	0.431773	0.537589	0.581547	0.35571	0.432433	0.407086	0.469722	0.454103	0.344744	0.407352	0.43732	0.480075	0.440314	0.384061	0.342838	0.294882	0.462941	0.424236	0.412528	0.540107	0.444818
1219	0.630527	0.478638	0.611184	0.499758	0.535332	0.496333	0.323731	0.440452	0.389125	0.590147	0.347726	0.389667	0.460601	0.431483	0.488238	0.507782	0.495509	0.556428	0.55815	0.532222	0.553862	0.482908	0.632158	0.470728	0.379763	0.411096	0.55472	0.522781	0.431959	0.537792	0.58175	0.355712	0.432528	0.407223	0.469943	0.454314	0.344865	0.407495	0.43757	0.480227	0.440473	0.384279	0.342991	0.294963	0.463128	0.424388	0.412748	0.54032	0.445002
1220	0.630659	0.478805	0.611358	0.499898	0.535555	0.496521	0.323928	0.440662	0.389326	0.590405	0.347949	0.389786	0.460785	0.431709	0.488398	0.508012	0.495651	0.556607	0.558331	0.532489	0.553981	0.483073	0.632272	0.470845	0.379869	0.411205	0.554882	0.522992	0.432148	0.537965	0.581902	0.355744	0.432637	0.40732	0.470164	0.454502	0.344972	0.407652	0.437779	0.480375	0.440616	0.384487	0.34314	0.295019	0.463324	0.42456	0.412923	0.540546	0.445212
1221	0.630781	0.478961	0.611514	0.500064	0.535775	0.496747	0.324107	0.440831	0.389537	0.590651	0.348184	0.389885	0.46094	0.431954	0.488545	0.508186	0.495775	0.556775	0.558527	0.532797	0.55409	0.483253	0.632364	0.470938	0.379957	0.411328	0.555016	0.523243	0.432315	0.53809	0.582002	0.355802	0.432748	0.407397	0.470389	0.4547	0.345051	0.407808	0.437974	0.480533	0.440731	0.384688	0.343283	0.295025	0.463531	0.424727	0.413067	0.540775	0.445438
1222	0.63091	0.479134	0.611668	0.500193	0.53598	0.49693	0.324295	0.441035	0.38972	0.590901	0.348404	0.390012	0.461109	0.43216	0.488712	0.508398	0.495918	0.556951	0.558703	0.53306	0.554229	0.483404	0.63248	0.471045	0.38007	0.411433	0.555185	0.523449	0.432514	0.538246	0.582138	0.355824	0.432858	0.407494	0.470588	0.45488	0.345158	0.407962	0.438165	0.480672	0.440878	0.384879	0.34343	0.295082	0.463728	0.424904	0.413231	0.54098	0.445624
1223	0.631037	0.479315	0.611862	0.500296	0.536136	0.497079	0.324518	0.441248	0.389874	0.591155	0.348634	0.390152	0.461242	0.43234	0.488875	0.508614	0.49606	0.557122	0.55887	0.533316	0.5544	0.483552	0.632604	0.471149	0.380205	0.411546	0.555354	0.523641	0.432723	0.53846	0.582264	0.355825	0.432971	0.407589	0.470775	0.455052	0.34527	0.408152	0.438336	0.480786	0.441036	0.38505	0.343586	0.29515	0.463937	0.425098	0.41337	0.54118	0.445796
1224	0.631164	0.479493	0.612021	0.500402	0.536337	0.497245	0.324704	0.441452	0.390043	0.591398	0.348853	0.390278	0.461403	0.432534	0.489024	0.508815	0.496222	0.5573	0.559046	0.533564	0.554553	0.483681	0.632728	0.471255	0.380314	0.41165	0.555531	0.523812	0.432929	0.53861	0.582409	0.355845	0.433085	0.407678	0.470968	0.455203	0.345383	0.408308	0.438509	0.480904	0.441183	0.385237	0.34372	0.29522	0.464127	0.425277	0.413536	0.541376	0.44598
1225	0.631293	0.479683	0.612157	0.500484	0.536569	0.497411	0.324868	0.44167	0.390203	0.591653	0.34904	0.390407	0.461588	0.432711	0.489191	0.509018	0.496426	0.55748	0.559213	0.533788	0.554728	0.483775	0.632863	0.47136	0.380434	0.411724	0.555754	0.523949	0.433159	0.538726	0.58259	0.355841	0.433208	0.40777	0.471135	0.455322	0.345516	0.408447	0.438675	0.481017	0.441351	0.385412	0.34384	0.295323	0.464294	0.425449	0.413743	0.541535	0.446136
1226	0.631417	0.479866	0.612252	0.500558	0.53676	0.497555	0.325022	0.441888	0.390359	0.591865	0.349266	0.390527	0.461763	0.432898	0.489351	0.509243	0.496585	0.557672	0.559379	0.533992	0.554866	0.483891	0.633001	0.471482	0.380536	0.41184	0.555916	0.5241	0.43338	0.538828	0.582739	0.355888	0.433307	0.407861	0.471324	0.455478	0.345628	0.408553	0.438859	0.481122	0.441484	0.385635	0.343959	0.295412	0.464466	0.425622	0.413905	0.541736	0.44631
1227	0.631544	0.480023	0.612367	0.500675	0.536947	0.497701	0.325188	0.442062	0.390536	0.592089	0.349538	0.390645	0.461944	0.433108	0.489504	0.509425	0.496749	0.557869	0.559563	0.534231	0.555009	0.484017	0.63312	0.471592	0.380632	0.41198	0.556047	0.524249	0.433569	0.538938	0.582873	0.355955	0.433419	0.407949	0.47155	0.455626	0.345735	0.408675	0.439037	0.481265	0.441586	0.385865	0.344074	0.29546	0.46466	0.42579	0.414072	0.541976	0.446532
1228	0.631673	0.480169	0.612481	0.50078	0.537179	0.497894	0.325338	0.442247	0.390723	0.592305	0.349778	0.390771	0.462144	0.433308	0.489666	0.509591	0.496911	0.558092	0.559737	0.534454	0.555166	0.484146	0.633247	0.471757	0.380744	0.412066	0.556223	0.524392	0.433774	0.539005	0.58303	0.35599	0.433536	0.408035	0.471728	0.455751	0.345849	0.408779	0.439205	0.481424	0.441703	0.386077	0.344201	0.29551	0.464821	0.425955	0.414257	0.542196	0.446739
1229	0.631818	0.480336	0.612612	0.500898	0.537401	0.498071	0.325508	0.442456	0.390923	0.592539	0.350008	0.390923	0.46231	0.433495	0.489817	0.509804	0.497014	0.558312	0.559947	0.534671	0.555295	0.48428	0.633403	0.471908	0.380853	0.412178	0.556368	0.524552	0.433953	0.539136	0.583154	0.356033	0.433644	0.408135	0.471958	0.455912	0.345973	0.408886	0.439362	0.481585	0.441808	0.38628	0.344338	0.295545	0.465027	0.426111	0.41442	0.542418	0.446918
1230	0.631965	0.480508	0.612814	0.50104	0.537613	0.498222	0.325711	0.442644	0.391128	0.592851	0.350257	0.391088	0.462459	0.433694	0.490001	0.509994	0.497176	0.558483	0.560165	0.534908	0.555461	0.484412	0.633512	0.472015	0.380995	0.412303	0.556521	0.52474	0.434136	0.539315	0.583281	0.356074	0.433761	0.408244	0.472219	0.456072	0.34611	0.40902	0.43953	0.481753	0.441915	0.386469	0.344486	0.295565	0.465269	0.426263	0.414613	0.542645	0.447115
1231	0.632096	0.480693	0.613028	0.501148	0.537872	0.498419	0.325912	0.442833	0.391296	0.593149	0.35044	0.391231	0.462597	0.433887	0.490161	0.510163	0.497334	0.558623	0.56036	0.53515	0.555584	0.484544	0.633604	0.472117	0.381129	0.412382	0.556692	0.52493	0.434337	0.539477	0.583418	0.35608	0.433875	0.408354	0.472434	0.456222	0.346231	0.409161	0.43969	0.481892	0.442027	0.386639	0.344618	0.295605	0.465473	0.426424	0.414795	0.542813	0.447298
1232	0.632232	0.480891	0.613197	0.501281	0.538115	0.49861	0.326105	0.443026	0.391489	0.593404	0.350639	0.391383	0.462728	0.434092	0.490306	0.510371	0.497464	0.558769	0.56058	0.535428	0.555668	0.484686	0.633733	0.472219	0.381218	0.4125	0.556843	0.525105	0.43455	0.539653	0.583543	0.356104	0.433963	0.408472	0.472688	0.456399	0.346349	0.409302	0.439854	0.482022	0.442161	0.386834	0.344751	0.295669	0.465693	0.42658	0.414954	0.543028	0.447497
1233	0.63236	0.481068	0.61333	0.501412	0.538285	0.498737	0.326297	0.44325	0.391697	0.593683	0.350886	0.391529	0.462894	0.434308	0.490516	0.510623	0.497654	0.55894	0.560748	0.535709	0.555819	0.484834	0.633886	0.472343	0.38135	0.412622	0.557008	0.525299	0.434755	0.539799	0.58368	0.356133	0.434078	0.408599	0.472871	0.456616	0.346494	0.40944	0.440054	0.482189	0.442299	0.387033	0.344903	0.295753	0.465927	0.426744	0.415151	0.543273	0.4477
1234	0.632512	0.481236	0.613468	0.501514	0.538484	0.498907	0.326508	0.443504	0.391886	0.59392	0.351125	0.391646	0.4631	0.434504	0.490679	0.510887	0.497806	0.559166	0.560891	0.535982	0.555933	0.484977	0.634069	0.472485	0.381462	0.412725	0.557189	0.525462	0.434956	0.539953	0.58384	0.356155	0.434177	0.408735	0.473003	0.456804	0.346639	0.409596	0.44023	0.482325	0.442447	0.387238	0.345022	0.295859	0.466106	0.426943	0.415316	0.543497	0.447893
1235	0.632712	0.481422	0.613626	0.50167	0.53869	0.499076	0.326736	0.443777	0.392149	0.594147	0.351346	0.391764	0.463307	0.434712	0.4908	0.511157	0.497945	0.559418	0.561093	0.536292	0.55604	0.485119	0.634253	0.472634	0.381527	0.41283	0.557393	0.525599	0.435187	0.54011	0.584018	0.356185	0.434238	0.408863	0.473226	0.456965	0.346795	0.409768	0.440393	0.482424	0.442642	0.387452	0.345153	0.295982	0.466267	0.42713	0.415462	0.543745	0.448094
1236	0.632892	0.481595	0.613775	0.501801	0.538855	0.499192	0.32693	0.444023	0.392383	0.594458	0.351535	0.39189	0.463512	0.434913	0.490981	0.511397	0.498152	0.559643	0.561241	0.536548	0.556227	0.48527	0.634361	0.472775	0.381649	0.412924	0.557622	0.525765	0.435409	0.540245	0.584196	0.35621	0.434358	0.408994	0.473411	0.457135	0.346931	0.409926	0.440563	0.482585	0.442827	0.387651	0.345302	0.296096	0.466442	0.427299	0.415661	0.543962	0.448268
1237	0.633043	0.481795	0.613951	0.501907	0.539073	0.499352	0.327119	0.444245	0.392568	0.594724	0.35174	0.392013	0.463703	0.435124	0.491129	0.511623	0.498332	0.559821	0.561414	0.536783	0.556374	0.485459	0.63445	0.472882	0.381776	0.413045	0.557829	0.525956	0.435623	0.540417	0.584371	0.356243	0.434457	0.4091	0.473636	0.457263	0.34703	0.410099	0.440759	0.48274	0.443	0.387862	0.345442	0.296181	0.466591	0.427516	0.415848	0.544169	0.448457
1238	0.633196	0.482029	0.614144	0.50204	0.539317	0.499522	0.327312	0.444497	0.392783	0.594975	0.351945	0.392119	0.463902	0.435362	0.491284	0.511889	0.498506	0.560001	0.561658	0.537042	0.556526	0.48565	0.634583	0.473014	0.38192	0.413167	0.557995	0.526167	0.435834	0.540571	0.584519	0.356252	0.434535	0.409158	0.47394	0.457418	0.347153	0.410276	0.440998	0.482886	0.443151	0.388054	0.345619	0.296256	0.466747	0.427718	0.416024	0.544368	0.44866
1239	0.633346	0.48223	0.614311	0.502175	0.539552	0.499686	0.327501	0.444743	0.392991	0.595231	0.352185	0.392248	0.464105	0.4356	0.491449	0.512168	0.49867	0.560214	0.561845	0.537295	0.556676	0.485834	0.634734	0.47316	0.382058	0.413298	0.558179	0.526375	0.43605	0.540716	0.584689	0.356295	0.434639	0.409256	0.474176	0.457577	0.347272	0.410429	0.441216	0.483043	0.443301	0.388265	0.345791	0.296348	0.466934	0.42791	0.416208	0.544596	0.448865
1240	0.633456	0.482428	0.614457	0.502299	0.539802	0.499841	0.327665	0.445005	0.393173	0.595462	0.35249	0.392392	0.464327	0.435872	0.491622	0.512492	0.498817	0.560471	0.561998	0.537514	0.55682	0.486039	0.634937	0.473341	0.382216	0.413477	0.558342	0.526623	0.436261	0.540852	0.584882	0.356384	0.434768	0.409354	0.474364	0.457755	0.347389	0.410558	0.441468	0.483233	0.443426	0.388489	0.345983	0.296443	0.467172	0.428126	0.416406	0.544875	0.449091
1241	0.633605	0.482626	0.614636	0.502437	0.540038	0.500017	0.32787	0.445247	0.393395	0.595724	0.352743	0.392535	0.464522	0.436112	0.491792	0.5128	0.498973	0.560669	0.562186	0.537778	0.556974	0.486231	0.635095	0.473467	0.382347	0.413593	0.558521	0.526834	0.436457	0.541013	0.585028	0.356432	0.43488	0.409458	0.474606	0.457903	0.347513	0.410705	0.441678	0.483379	0.443564	0.3887	0.346146	0.296533	0.467367	0.428313	0.416593	0.545091	0.449291
1242	0.633787	0.482781	0.614825	0.502604	0.540268	0.5002	0.328104	0.44546	0.393654	0.596015	0.352985	0.392694	0.464709	0.436338	0.491981	0.513115	0.499129	0.560865	0.562356	0.538093	0.557139	0.486405	0.63525	0.473585	0.38247	0.413674	0.558716	0.52702	0.43665	0.541167	0.585145	0.356481	0.435002	0.409597	0.474839	0.458037	0.347635	0.410843	0.441845	0.483505	0.443711	0.388924	0.346302	0.296637	0.467551	0.428449	0.416777	0.545294	0.449496
1243	0.633948	0.48298	0.61498	0.502749	0.540505	0.500392	0.328306	0.445707	0.393872	0.596286	0.353234	0.392843	0.464889	0.436549	0.492142	0.513415	0.499276	0.561059	0.562545	0.538349	0.557295	0.486572	0.635408	0.473691	0.382582	0.413779	0.558911	0.527197	0.436846	0.541317	0.585297	0.356516	0.435115	0.409703	0.475089	0.458195	0.347775	0.410981	0.442026	0.48363	0.443849	0.38913	0.346447	0.296723	0.467748	0.428621	0.416959	0.545509	0.449681
1244	0.634105	0.483232	0.615143	0.502874	0.540739	0.500608	0.328515	0.445971	0.394084	0.59659	0.353448	0.392978	0.465043	0.436739	0.492302	0.513713	0.499431	0.561189	0.562773	0.538592	0.557462	0.486741	0.635533	0.473748	0.38268	0.413848	0.559123	0.527367	0.437011	0.541502	0.585437	0.356496	0.435233	0.40977	0.475411	0.45836	0.347937	0.411127	0.442207	0.483734	0.443977	0.389294	0.346569	0.296792	0.467918	0.428797	0.41715	0.545656	0.449818
1245	0.634275	0.483433	0.615289	0.503029	0.540966	0.500803	0.328708	0.446222	0.394298	0.596838	0.353697	0.393121	0.465226	0.436934	0.492453	0.514004	0.49958	0.561382	0.562988	0.538841	0.557627	0.48689	0.635684	0.473842	0.382794	0.41396	0.559279	0.527527	0.437188	0.541643	0.585551	0.356519	0.435336	0.409856	0.475659	0.458527	0.348073	0.41126	0.44238	0.483864	0.444088	0.389497	0.346703	0.296859	0.468117	0.428977	0.417312	0.545862	0.45
1246	0.634468	0.483631	0.615394	0.503218	0.541209	0.501007	0.328876	0.446514	0.394493	0.597024	0.353987	0.393262	0.465426	0.437122	0.492559	0.514308	0.499696	0.561638	0.563212	0.539064	0.557772	0.487013	0.635891	0.473947	0.382896	0.414123	0.55941	0.527654	0.437383	0.54175	0.585691	0.356568	0.435425	0.409936	0.475874	0.458713	0.348229	0.411381	0.442557	0.48399	0.444181	0.389733	0.346835	0.296914	0.468362	0.42918	0.417441	0.546137	0.450206
1247	0.634612	0.483819	0.615539	0.503352	0.541424	0.501185	0.329062	0.446753	0.394697	0.597262	0.354245	0.393415	0.465611	0.437324	0.492712	0.514557	0.49985	0.561846	0.56341	0.539288	0.557926	0.487164	0.636019	0.474054	0.383	0.414237	0.55956	0.527824	0.437588	0.54188	0.585822	0.356605	0.435515	0.410051	0.476093	0.458894	0.348348	0.411522	0.442732	0.484128	0.444303	0.389933	0.346975	0.296991	0.468587	0.429366	0.417595	0.546366	0.450388
1248	0.634727	0.483979	0.615699	0.503444	0.541607	0.501331	0.329255	0.446937	0.394906	0.597488	0.354485	0.393569	0.465791	0.437544	0.492889	0.514749	0.500029	0.562026	0.56359	0.539502	0.558089	0.487328	0.636083	0.474177	0.383108	0.414333	0.559669	0.528023	0.437784	0.542	0.585892	0.356647	0.435602	0.410191	0.476276	0.459078	0.348414	0.411662	0.442897	0.484292	0.44442	0.390125	0.347124	0.297078	0.468807	0.42954	0.417737	0.546563	0.450565
[truncated: 1,252 more rows]
[truncated: 105 more columns]

## Sheet: Sheet1
band	W1	W2	W3	W4	W5	W6	W7	W8	W9	W10	W11	W12	W13	W14	W15	W16	W17	W18	W19	W20	W21	W22	W23	W24	W25	W26	W27	W28	W29	W30	W31	W32	W33	W34	W35	W36	W37	W38	W39	W40	W41	W42	W43	W44	W45	W46	W47	W48	W49
[truncated: 2,151 more rows]
[truncated: 91 more columns]
