# Supplementary material for: Machine-learning-based quantitative estimation of soil organic carbon content by VIS/NIR spectroscopy
Source: PeerJ. 2018 Oct 17;6:e5714. doi: 10.7717/peerj.5714 (PMC6195798; doi:10.7717/peerj.5714)
Supplement: Supplemental Information 2 [file peerj-06-5714-s002.txt]

%·ûºÅËµÃ÷
%SumOfant±íÊ¾ÂìÒÏÊýÁ¿
%SumOfCity±íÊ¾³ÇÊÐÊýÁ¿
%sightÎª¾àÀëµÄµ¹Êý£¬±íÊ¾Ã¿Ìõ±ßµÄÄÜ¼û¶È
%Q±íÊ¾ÐÅÏ¢ËØÔöÇ¿µÄÏµÊý
%nc_now±íÊ¾µ±Ç°µÄµü´ú´ÎÊý
%nc_max±íÊ¾×ÔÖ÷ÉèÖÃµÄ×î´óµü´ú´ÎÊý  ±íÊ¾ÖÕÖ¹Ìõ¼þ
%first_address±íÊ¾²âÊÔÊý¾ÝÖÐµÄ³ÇÊÐ×ø±ê
%RouteOfBest±íÊ¾¸÷´úµÄ×î¼ÑÂ·Ïß  
%LengthOfBest±íÊ¾Ã¿´Îµü´úµÄ×î¼ÑÂ·ÏßµÄ³¤¶È
%a±íÊ¾Æô·¢Òò×Ó£¬±íÊ¾ÐÅÏ¢ËØµÄÏà¶ÔÖØÒª³Ì¶È
%b±íÊ¾ÆÚÍûÒò×Ó£¬±íÊ¾ÄÜ¼û¶ÈµÄÖØÒªÐÔ
%p±íÊ¾ÐÅÏ¢ËØµÄÕô·¢ÏµÊý£¬£¨1-p£©±íÊ¾ÐÅÏ¢ËØ³Ö¾ÃÐÔÏµÊý
%length_address±íÊ¾Á½Á½³ÇÊÐ¼äµÄ¾àÀë


for   n=1:size(first_address)
for m=1:size(first_address)
length_address(n,m)=[(first_address(n,1)-first_address(m,1))^2+(first_address(n,2)-first_address(m,2))^2]^1/2;
end
end

sight=1./length_address;%±íÊ¾Ã¿Ìõ±ßµÄÄÜ¼û¶È
SumOfCity=20;
>> SumOfant=40;
>> sight=1./length_address;
info_pre=ones(SumOfCity,SumOfCity);     %info_preÎªÐÅÏ¢ËØ¾ØÕó,¿ÉÒÔÀí½âÎªÔÚÂìÒÏ»¹Ã»ÓÐ±»·ÅÈë³ÇÊÐÇ°£¬Ã¿ÌõµÀÂ·ÉÏ¾ÍÒÑ¾­´æÔÚÁËÒ»¶¨º¬Á¿µÄÐÅÏ¢ËØ£¨Ö»ÊÇÎªÁË·½±ã¼ÆËã£©
>> EachOfRoute=zeros(SumOfCity,SumOfCity);  
> %´æ´¢²¢¼ÇÂ¼Ã¿´Îµü´úÊ±Ã¿Ö»ÂìÒÏ¾­ÀúµÄÂ·¾¶Éú³É£»
>> nc_now=1;  nc_max=60;              %µü´ú¼ÆÊýÆ÷£¬¼ÇÂ¼µü´ú´ÎÊý,´Ë´¦ÉèÖÃÎª60´Îµü´ú
>> RouteOfBest=zeros(nc_max,SumOfCity);       %¸÷´ú×î¼ÑÂ·Ïß
Length_best=inf.*ones(nc_max,1);   %¸÷´ú×î¼ÑÂ·ÏßµÄ³¤¶È
LengthOfAverage=zeros(nc_max,1);        %¸÷´úÂ·ÏßµÄÆ½¾ù³¤¶È


while nc_now<=nc_max%±íÊ¾Ñ­»·ÖÕÖ¹Ìõ¼þ£¬µü´úÖÕÖ¹Æ÷
%%µÚ¶þ²½£º½«mÖ»ÂìÒÏ·Åµ½n¸ö³ÇÊÐÉÏ
Randpos=[];   %Ëæ¼´´æÈ¡

for i=1:(ceil(SumOfant/SumOfCity))
%ceilÎªÈ¡Õûº¯Êý£¬±íÊ¾Ã¿¸ö³ÇÊÐ·Å¼¸Ö»ÂìÒÏ
Randpos=[Randpos,randperm(SumOfCity)];%randperm±íÊ¾1-20Ëæ»ú·ÖÅä£¬Ò²¾ÍÊÇÃ¿Ö»ÂìÒÏµÄÎ»ÖÃ
end
%±íÊ¾Ã¿Ö»ÂìÒÏÒ»¿ªÊ¼Ëù±»·ÅÖÃµÄÎ»ÖÃ%µÚÈý²½£ºËùÓÐÂìÒÏ°´¸ÅÂÊº¯ÊýÑ¡ÔñÏÂÒ»×ù³ÇÊÐ£¬Íê³É¸÷×ÔµÄÖÜÓÎ
for j=2:SumOfCity    %Ã¿Ö»ÂìÒÏ´ÓµÚÒ»¸ö³ÇÊÐ³ö·¢£¬¿ªÊ¼ÒÀ´Î·ÃÎÊ
for i=1:SumOfant
CityOfVisited=EachOfRoute(i,1:(j-1)); %¼ÇÂ¼ÒÑ·ÃÎÊµÄ³ÇÊÐ£¬±ÜÃâÖØ¸´·ÃÎÊ
J=zeros(1,(SumOfCity-j+1));       %´ý·ÃÎÊµÄ³ÇÊÐ
P=J;                      %´ý·ÃÎÊ³ÇÊÐµÄÑ¡Ôñ¸ÅÂÊ·Ö²¼,ÓÃP±íÊ¾
Jc=1;%¼ÇÂ¼ÒÑ¾­·ÃÎÊµÄ³ÇÊÐÊýÄ¿
for k=1:SumOfCity
if length(find(CityOfVisited==k))==0   %¿ªÊ¼Ê±ÖÃ0
J(Jc)=k;
Jc=Jc+1;                         %·ÃÎÊµÄ³ÇÊÐ¸öÊý×Ô¼Ó1
end
end


%ÏÂÃæ¼ÆËã´ýÑ¡³ÇÊÐµÄ¸ÅÂÊ·Ö²¼
for k=1:length(J)%¶ÔÃ¿Ö»ÂìÒÏ»¹Ã»ÓÐ·ÃÎÊµÄ³ÇÊÐÒÀ´Î¼ÆËã¸ÅÂÊ
P(k)=(info_pre(CityOfVisited(end),J(k))^0.7)*(sight(CityOfVisited(end),J(k))^3.8);%ÔÚÕâÀïÉèÖÃÆô·¢Òò×Ó=0.7,ÆÚÍûÒò×Ó=3.8
end
P=P/(sum(P));%°´¸ÅÂÊÔ­ÔòÑ¡È¡ÏÂÒ»¸ö³ÇÊÐ
Pcum=cumsum(P);     %cumsum£¬ÔªËØÀÛ¼Ó¼´ÇóºÍ
Select=find(Pcum>=rand); %Èô¼ÆËãµÄ¸ÅÂÊ´óÓÚÔ­À´µÄ¾ÍÑ¡ÔñÕâÌõÂ·Ïß
CityOfNextVisit=J(Select(1));
EachOfRoute(i,j)=CityOfNextVisit;
end
end

if nc_now>=2
EachOfRoute(1,:)=RouteOfBest(nc_now-1,:);%Èç¹ûµü´ú´ÎÊý´óÓÚ2£¬Ôò½«Ç°ÒÀ´Îµü´úµÄ·ÃÎÊË³Ðò´æÈëEachOfRoute
end%%µÚËÄ²½£º¼ÇÂ¼±¾´Îµü´ú×î¼ÑÂ·Ïß
L=zeros(SumOfant,1);     %¿ªÊ¼¾àÀëÎª0£¬m*1µÄÁÐÏòÁ¿
for i=1:SumOfant
R=EachOfRoute(i,:);
for j=1:(SumOfCity-1)%R±íÊ¾·ÃÎÊµÄ³ÇÊÐ±àºÅ,È»ºóÒÀ´ÎÔÚlength_addressÕÒµ½Á½Á½³ÇÊÐ¼äµÄ¾àÀë£¬¼ÆËãÂ·³Ì
L(i)=L(i)+length_address(R(j),R(j+1));
end
L(i)=L(i)+length_address(R(1),R(n));    
end
Length_best(nc_now)=min(L);           %×î¼Ñ¾àÀëÈ¡×îÐ¡
pos=find(L==Length_best(nc_now));
RouteOfBest(nc_now,:)=EachOfRoute(pos(1),:); %´ËÂÖµü´úºóµÄ×î¼ÑÂ·Ïß
LengthOfAverage(nc_now)=mean(L);           %´ËÂÖµü´úºóµÄÆ½¾ù¾àÀë
nc_now=nc_now+1 ; 


%%µÚÎå²½£º¸üÐÂÐÅÏ¢ËØ
Update_info=zeros(SumOfCity,SumOfCity);        %¿ªÊ¼Ê±ÐÅÏ¢ËØÎªn*nµÄ0¾ØÕó
for i=1:SumOfant
for j=1:(SumOfCity-1)
Update_info(EachOfRoute(i,j),EachOfRoute(i,j+1))=Update_info(EachOfRoute(i,j),EachOfRoute(i,j+1))+400/L(i); %400±íÊ¾±íÊ¾ÐÅÏ¢ËØÔöÇ¿µÄÏµÊý         
%´Ë´ÎÑ­»·ÔÚÂ·¾¶£¨i£¬j£©ÉÏµÄÐÅÏ¢ËØÔöÁ¿
end
Update_info(EachOfRoute(i,n),EachOfRoute(i,1))=Update_info(EachOfRoute(i,n),EachOfRoute(i,1))+400/L(i);
%´Ë´ÎÑ­»·ÔÚÕû¸öÂ·¾¶ÉÏµÄÐÅÏ¢ËØÔöÁ¿
end
info_pre=(1-0.75).*info_pre+Update_info; %¿¼ÂÇÐÅÏ¢ËØ»Ó·¢£¬¸üÐÂºóµÄÐÅÏ¢ËØ
%%µÚÁù²½£º½û¼É±íÇåÁã
EachOfRoute=zeros(SumOfant,SumOfCity);
end

Pos=find(Length_best==min(Length_best)); %ÕÒµ½×î¼ÑÂ·¾¶£¨·Ç0ÎªÕæ£©
Shortest_Route=RouteOfBest(Pos(1),:) %×î´óµü´ú´ÎÊýºó×î¼ÑÂ·¾¶
Shortest_Length=Length_best(Pos(1)) %×î´óµü´ú´ÎÊýºó×î¶Ì¾àÀë
subplot(1,2,1)                  %»æÖÆµÚÒ»¸ö×ÓÍ¼ÐÎ
DrawRoute(C,Shortest_Route)     %»­Â·ÏßÍ¼µÄ×Óº¯Êý
subplot(1,2,2)                  %»æÖÆµÚ¶þ¸ö×ÓÍ¼ÐÎ
plot(Length_best)
hold on                         %±£³ÖÍ¼ÐÎ
plot(LengthOfAverage,'r')
title('Æ½¾ù¾àÀëºÍ×î¶Ì¾àÀë')     %±êÌâ
